# Supplementary material for: Hypothalamic transcriptomic alterations in male and female California mice (Peromyscus californicus) developmentally exposed to bisphenol A or ethinyl estradiol
Source: Physiol Rep. 2017 Feb 14;5(3):e13133. doi: 10.14814/phy2.13133 (PMC5309579; doi:10.14814/phy2.13133)
Supplement: Supplementary file 7 — Data S1: Genes Increased or Decreased in Both BPA‐ and EE‐Exposed Groups. [file PHY2-5-e13133-s007.xlsx]

## Sheet: Increased in BPA and EE Females
TID	Gene Symbol	EntrezID
c83465_g1_i5	PTPRH	5794
c64694_g1_i1	CYHR1	50626
c74820_g1_i4	ERCC3	2071
c70515_g1_i3	LMNTD1	160492
c81888_g1_i3	ACLY	47
c72264_g1_i1		NULL
c78828_g1_i2	FMNL2	114793
c70790_g1_i4	CLCN7	1186
c72989_g1_i4	ACD	65057
c73319_g1_i3	SPATC1	375686
c79035_g1_i2	SHC2	25759
c68967_g1_i5	GXYLT1	283464
c73419_g1_i3	MTPAP	55149
c74200_g1_i1	WDR43	23160
c63190_g1_i1	PITX2	5308
c83341_g1_i11	RNF14	9604
c77466_g1_i3	LRRC9	341883
c81094_g1_i4	MTFMT	123263
c77536_g2_i5	MBNL2	10150
c80796_g1_i2	ASAH1	427
c78621_g1_i3	OXNAD1	92106
c81294_g1_i2	MME	4311
c74217_g1_i3	ZNF391	346157
c80242_g1_i2	SEC24A	10802
c56959_g1_i1		NULL
c77575_g1_i3	CELF2	10659
c73550_g1_i3	GLCE	26035
c80382_g1_i4	BAP1	8314
c79369_g1_i2	SNAPC2	6618
c82787_g1_i1	PHACTR2	9749
c82989_g1_i2	KIF13A	63971
c71883_g1_i1	TOPORS	10210
c78115_g1_i1	TBL2	26608

## Sheet: Decreased in BPA and EE Females
TID	Gene symbol	EntrezID
c82999_g1_i3	KCND3	3752
c74407_g1_i3	REV3L	5980
c81408_g1_i2	INTS1	26173
c80827_g2_i2	MGAT5B	146664
c66840_g1_i3	TMCC3	57458
c82007_g1_i5	USP20	10868
c82097_g1_i5	PIGT	51604
c74728_g1_i1	SLC35A4	113829
c75923_g1_i2	GIMAP2	26157
c83484_g1_i3	ARNT2	9915
c68463_g1_i2		NULL
c27940_g1_i1	KRT28	162605
c82348_g1_i1	PARP11	57097
c13070_g1_i2	DET1	55070
c72473_g1_i4	CSTF2	1478

## Sheet: Increased in BPA and EE Males
TID	Gene Symbol	EntrezID
c68531_g1_i4	FBXO24	26261
c75123_g1_i1	PTPN12	5782
c77465_g1_i2	PDILT	204474
c77016_g1_i5	SLC25A40	55972
c80051_g1_i4	LTBP2	4053
c70790_g1_i4	CLCN7	1186
c74062_g1_i3	NACAD	23148
c80280_g1_i2	MTSS1	9788
c66786_g1_i1	TLE1	7088
c40377_g1_i2	HSFX2	100130086
c69847_g1_i2	EYA3	2140
c81217_g1_i5	LEO1	123169
c82966_g1_i2	D2HGDH	728294
c62359_g1_i2	SLC39A4	55630
c74632_g1_i2	ICA1	3382
c65249_g1_i1	EFHC2	80258
c80064_g1_i7	PBX4	80714
c66383_g1_i5	SRPK3	26576
c79625_g1_i3	LUC7L	55692
c74717_g1_i2	TSHR	7253
c75608_g1_i2	GCFC2	6936
c80681_g1_i5	RTEL1	51750
c79028_g1_i6	OTUD7B	56957
c73508_g1_i1	RNGTT	8732
c82883_g2_i8	USP54	159195
c83116_g1_i3	PHC3	80012
c81182_g1_i3	COL16A1	1307
c66278_g1_i1	SLC25A20	788
c74214_g1_i4	TOPBP1	11073
c79344_g1_i2	INO80	54617
c61888_g1_i2	FAM96A	84191
c83553_g1_i3	NFIX	4784
c82163_g1_i6	STK36	27148
c80084_g1_i4	PIGW	284098
c74797_g1_i6	EPN3	55040
c82018_g1_i2	B4GALT1	2683
c82500_g1_i2	SEMA3C	10512
c82915_g1_i10	DDX11	1663
c77128_g1_i3	INPP5K	51763
c78884_g1_i1	DNAH5	1767
c66626_g1_i3	SLC5A11	115584
c81578_g1_i1	ADRA1A	148
c69767_g1_i3	ZNF618	114991
c61101_g1_i1	CHCHD3	54927
c75920_g1_i3	SNX1	6642
c77167_g2_i1	FOXK1	221937
c83063_g1_i2	CSPG4	1464
c82415_g1_i4	HIPK3	10114
c75337_g1_i3	UNC119	9094
c81863_g1_i3	PCNX4	64430
c77818_g1_i2	CNOT6	57472
c80944_g1_i4	CYB561D1	284613
c80389_g1_i8	MLLT10	8028
c80390_g1_i2	LRPAP1	4043
c81512_g1_i3	UQCRC1	7384
c77095_g1_i1	KAT5	10524
c75081_g1_i2	MFAP4	4239
c76279_g1_i2	SNX12	29934
c83316_g1_i2	ATP6V1A	523
c77461_g1_i2	SYNPO	11346
c81583_g1_i1	CNIH4	29097
c78618_g1_i3	PDAP1	11333
c78496_g1_i1	ARHGAP33	115703
c78627_g1_i6	FBXO18	84893
c82585_g1_i2	PEX5L	51555
c82287_g1_i3	ERGIC2	51290
c80220_g1_i2	GLB1L	79411
c82340_g1_i6	RPS6KA2	6196
c79914_g1_i4	HIP1R	9026
c71381_g1_i2	KRTAP10-7	386675
c83108_g1_i3	TSC22D1	8848
c78179_g1_i1	LRP11	84918

## Sheet: Decreased in BPA and EE Males
TID	Gene Symbol	EntrezID
c83194_g1_i6	PPFIA3	8541
c82451_g2_i3	TJP2	9414
c81853_g1_i1		NULL
c73216_g1_i5	PDK3	5165
c78184_g1_i5	GTPBP6	8225
c70907_g1_i2	MED25	81857
c74868_g1_i5	MEIS1	4211
c65046_g1_i2		NULL
c70279_g2_i1		NULL
