# Supplementary material for: Hypothalamic transcriptomic alterations in male and female California mice (Peromyscus californicus) developmentally exposed to bisphenol A or ethinyl estradiol
Source: Physiol Rep. 2017 Feb 14;5(3):e13133. doi: 10.14814/phy2.13133 (PMC5309579; doi:10.14814/phy2.13133)
Supplement: Supplementary file 8 — Data S2: Differentially Expressed Genes Based on Treatment and Sex. [file PHY2-5-e13133-s008.xlsx]

## Sheet: AIN_B_M_v_AIN_B_F
seqID	logFC	logCPM	PValue	FDR	accession	annotation	score.evalue.	gene_symbol	EntrezID
c93330_g1_i1	-3.40092	-1.92974	8.59e-05	0.0350296	gi|158822024|gb|EU086094.1|	Ellobius lutescens X-inactive specific transcript (Xist) gene, partial sequence	91.7(1e-14)	CSNK1G2	1455
c89753_g1_i1	3.21479	-2.51359	5.39e-05	0.0247639	gi|72384626|gb|AC162871.2|	Mus musculus chromosome 1, clone RP24-330F8, complete sequence	416(3e-112)	ADGRG4	139378
c83615_g2_i1	-9.6732	0.444829	4.71e-06	0.00485143	gi|826324217|ref|XP_012510527.1|	PREDICTED: ankyrin-2 [Propithecus coquereli]	1824(0.0)	ANK2	287
c83553_g1_i3	-6.84547	-2.05445	5.92e-05	0.0263041	gi|589967566|ref|XM_006996224.1|	PREDICTED: Peromyscus maniculatus bairdii nuclear factor I/X (CCAAT-binding transcription factor) (Nfix), partial mRNA	2839(0.0)	NFIX	4784
c83500_g1_i6	5.78707	-2.89815	2.25e-05	0.0149719	gi|589969181|ref|XM_006997015.1|	PREDICTED: Peromyscus maniculatus bairdii uncharacterized LOC102928396 (LOC102928396), mRNA	60.0(1e-04)	GPR139	124274
c83461_g1_i4	8.46603	0.467158	5.11e-05	0.0241745	gi|589932045|ref|XP_006978824.1|	PREDICTED: FERM, RhoGEF and pleckstrin domain-containing protein 1 isoform X1 [Peromyscus maniculatus bairdii]	1998(0.0)	FARP1	10160
c83401_g1_i5	5.62674	-2.99803	4.24e-06	0.00451345	gi|625233909|ref|XM_007609909.1|	PREDICTED: Cricetulus griseus APH1B gamma secretase subunit (Aph1b), transcript variant X2, mRNA	952(0.0)	APH1B	83464
c83300_g6_i2	8.71173	-0.489058	8.45e-06	0.00731987	gi|589944061|ref|XP_006984727.1|	PREDICTED: N-acetylglucosamine-1-phosphodiester alpha-N-acetylglucosaminidase isoform X1 [Peromyscus maniculatus bairdii]	685(0.0)	NAGPA	51172
c83197_g1_i1	-9.07743	-0.112528	5.43e-06	0.00536685	gi|1008801410|ref|XP_015845488.1|	PREDICTED: pericentriolar material 1 protein isoform X14 [Peromyscus maniculatus bairdii]	2472(0.0)	PCM1	5108
c83182_g2_i4	9.16871	-0.0358134	4.47e-05	0.022276	gi|354478083|ref|XP_003501245.1|	PREDICTED: neurofascin isoform X1 [Cricetulus griseus]	1157(0.0)	NFASC	23114
c83108_g1_i3	-12.8867	3.60535	5.87e-11	8.21e-07	gi|589942368|ref|XM_006983836.1|	PREDICTED: Peromyscus maniculatus bairdii TSC22 domain family, member 1 (Tsc22d1), transcript variant X2, mRNA	2169(0.0)	TSC22D1	8848
c83099_g1_i5	3.90664	-2.2789	1.58e-05	0.0118795	gi|589954609|ref|XM_006989870.1|	PREDICTED: Peromyscus maniculatus bairdii zinc finger protein 431-like (LOC102907877), transcript variant X1, mRNA	155(3e-33)	ZNF700	90592
c83080_g1_i5	6.70028	-2.23254	4.31e-05	0.0219527	gi|589958635|ref|XP_006991909.1|	PREDICTED: ras-related protein Rab-31 [Peromyscus maniculatus bairdii]	370(1e-117)	RAB31	11031
c82989_g1_i4	-9.22561	0.0207718	5.9e-05	0.0263041	gi|1008740557|ref|XP_015846704.1|	PREDICTED: kinesin-like protein KIF13A isoform X6 [Peromyscus maniculatus bairdii]	3262(0.0)	KIF13A	63971
c82989_g1_i2	10.4608	1.19523	0.000118061	0.0436102	gi|1008740554|ref|XP_015846700.1|	PREDICTED: kinesin-like protein KIF13A isoform X4 [Peromyscus maniculatus bairdii]	3326(0.0)	KIF13A	63971
c82953_g1_i3	9.53938	0.293917	2.12e-06	0.0025271	gi|589965940|ref|XP_006995500.1|	PREDICTED: zinc finger protein 775 [Peromyscus maniculatus bairdii]	509(3e-165)	ZNF775	285971
c82883_g2_i8	-8.09461	-1.01666	6.22e-08	0.000198803	gi|26338862|dbj|BAC33102.1|	unnamed protein product [Mus musculus]	794(0.0)	USP54	159195
c82881_g1_i6	9.88563	0.635087	2.6e-09	1.96e-05	gi|589966542|ref|XP_006995800.1|	PREDICTED: ELMO domain-containing protein 2 [Peromyscus maniculatus bairdii]	462(9e-149)	ELMOD2	255520
c82858_g1_i7	-7.10576	-1.87297	8.75e-05	0.0354135	gi|1008755459|ref|XP_015852749.1|	PREDICTED: AN1-type zinc finger protein 4 isoform X1 [Peromyscus maniculatus bairdii]	1164(0.0)	ZFAND4	93550
c82851_g4_i3	-6.63454	-2.23989	0.000102122	0.0396686	gi|928164093|ref|XP_013977672.1|	PREDICTED: dedicator of cytokinesis protein 6 isoform X5 [Canis lupus familiaris]	1264(0.0)	DOCK6	57572
c82787_g1_i1	9.00708	-0.240705	0.000120886	0.0442649	gi|1008750909|ref|XP_015851077.1|	PREDICTED: phosphatase and actin regulator 2 isoform X1 [Peromyscus maniculatus bairdii]	769(0.0)	PHACTR2	9749
c82755_g1_i4	9.02516	-0.222733	0.000125038	0.0454315	gi|537270930|gb|ERE91950.1|	zinc finger SWIM domain-containing protein [Cricetulus griseus]	1276(0.0)	ZSWIM8	23053
c82629_g1_i5	-12.0249	2.7506	4.47e-05	0.022276	gi|564327143|ref|XP_006228737.1|	PREDICTED: NAD-dependent protein deacetylase sirtuin-2 isoform X3 [Rattus norvegicus]	708(0.0)	SIRT2	22933
c82588_g1_i5	7.01906	-1.97616	2.22e-05	0.0149663	gi|1008769468|ref|XP_015857974.1|	PREDICTED: ankyrin repeat and EF-hand domain-containing protein 1 [Peromyscus maniculatus bairdii]	1073(0.0)	ANKEF1	63926
c82470_g1_i1	5.44663	-3.10873	2.53e-05	0.0161976	gi|77020557|gb|AC154573.2|	Mus musculus BAC clone RP23-398O19 from chromosome 14, complete sequence	99.6(5e-17)	FBN3	84467
c82421_g1_i3	8.66892	-0.517497	9.96e-05	0.0390143	gi|1008742369|ref|XP_015847819.1|	PREDICTED: dynein heavy chain 2, axonemal isoform X6 [Peromyscus maniculatus bairdii]	3287(0.0)	DNAH2	146754
c82415_g1_i4	-9.53277	0.313968	3.37e-06	0.00383158	gi|589926198|ref|XP_006975949.1|	PREDICTED: homeodomain-interacting protein kinase 3 isoform X4 [Peromyscus maniculatus bairdii]	2006(0.0)	HIPK3	10114
c82340_g1_i6	-10.782	1.5244	3.84e-13	9.4e-09	gi|1008748994|ref|XP_015850329.1|	PREDICTED: ribosomal protein S6 kinase alpha-2 isoform X2 [Peromyscus maniculatus bairdii]	1445(0.0)	RPS6KA2	6196
c82326_g1_i2	8.77851	-0.44033	7.48e-06	0.00671437	gi|589934979|ref|XP_006980266.1|	PREDICTED: coiled-coil domain-containing protein 134 isoform X1 [Peromyscus maniculatus bairdii]	360(5e-114)	CCDC134	79879
c82223_g2_i3	-8.30836	-0.827876	2.09e-05	0.0144888	gi|197099734|ref|NP_001126641.1|	band 4.1-like protein 3 [Pongo abelii]	683(0.0)	EPB41L3	23136
c82097_g1_i5	-8.49361	-0.655362	8.94e-06	0.00754378	gi|1008702822|ref|XP_015854560.1|	PREDICTED: GPI transamidase component PIG-T isoform X2 [Peromyscus maniculatus bairdii]	1145(0.0)	PIGT	51604
c82051_g1_i4	9.79046	0.558152	3.1e-05	0.0181916	gi|568911610|ref|XP_006497181.1|	PREDICTED: bifunctional glutamate/proline--tRNA ligase isoform X2 [Mus musculus]	2118(0.0)	EPRS	2058
c82048_g1_i2	8.6794	-0.527432	7.29e-06	0.00660795	gi|1008764354|ref|XP_015856055.1|	PREDICTED: signal-induced proliferation-associated 1-like protein 3 isoform X2 [Peromyscus maniculatus bairdii]	1967(0.0)	SIPA1L3	23094
c82007_g1_i5	-8.84095	-0.335392	8.63e-06	0.007343	gi|532003960|ref|XP_005346171.1|	PREDICTED: ubiquitin carboxyl-terminal hydrolase 20 [Microtus ochrogaster]	1071(0.0)	USP20	10868
c81989_g1_i2	-6.11288	-0.090847	1e-05	0.0083712	gi|589958078|ref|XR_443108.1|	PREDICTED: Peromyscus maniculatus bairdii uncharacterized LOC102908187 (LOC102908187), ncRNA	1166(0.0)	MYADM	91663
c81989_g1_i1	-5.72722	3.68102	3.81e-07	0.000717368	gi|625207956|ref|XR_482992.1|	PREDICTED: Cricetulus griseus uncharacterized LOC103164108 (LOC103164108), ncRNA	1287(0.0)	EOGT	285203
c81869_g1_i5	11.9696	2.69062	3.63e-12	7.11e-08	gi|984102483|ref|XP_015342533.1|	PREDICTED: protein CDV3 homolog isoform X2 [Marmota marmota marmota]	271(5e-81)	CDV3	55573
c81775_g1_i2	-7.459	-1.55747	2.36e-05	0.0151748	gi|589915813|ref|XP_006971235.1|	PREDICTED: fibronectin type III domain-containing protein 3B [Peromyscus maniculatus bairdii]	1500(0.0)	FNDC3B	64778
c81773_g1_i4	8.37751	0.368017	3.4e-09	2.22e-05	gi|589961181|ref|XP_006993162.1|	PREDICTED: 28S ribosomal protein S2, mitochondrial [Peromyscus maniculatus bairdii]	468(2e-158)	MRPS2	51116
c81771_g1_i3	10.805	3.6071	4.76e-05	0.0229538	gi|589955454|ref|XP_006990346.1|	PREDICTED: lysosomal alpha-glucosidase isoform X1 [Peromyscus maniculatus bairdii]	1907(0.0)	GAA	2548
c81676_g1_i1	-9.18268	-0.0149327	5.36e-05	0.0247639	gi|931566631|ref|XP_014199419.1|	PREDICTED: CLIP-associating protein 1 isoform X1 [Pan paniscus]	2395(0.0)	CLASP1	23332
c81601_g3_i2	-9.00205	-0.184305	2.73e-05	0.0169314	gi|589995141|ref|XP_006998199.1|	PREDICTED: DNA ligase 1 isoform X3 [Peromyscus maniculatus bairdii]	1593(0.0)	LIG1	3978
c81594_g1_i1	7.80721	-1.34001	1.41e-05	0.0112017	gi|912917167|ref|WP_050307177.1|	hypothetical protein, partial [Salmonella enterica]	233(4e-72)	RPS24	6229
c81543_g1_i2	6.40693	-2.45934	3.22e-06	0.00370399	gi|76560098|gb|AC165327.4|	Mus musculus chromosome 19, clone RP24-318N5, complete sequence	107(5e-19)	ZNF578	147660
c81523_g1_i1	-11.9929	2.7156	4.54e-05	0.0224381	gi|6753384|ref|NP_034001.1|	cyclin-dependent kinase 5 activator 1 [Mus musculus]	528(6e-173)	CDK5R1	8851
c81472_g1_i4	8.43373	-0.743763	0.000115135	0.0427677	gi|589951178|ref|XP_006988238.1|	PREDICTED: leucine zipper putative tumor suppressor 2 [Peromyscus maniculatus bairdii]	448(1e-136)	LZTS2	84445
c81408_g1_i2	-9.34858	0.135862	4e-06	0.0043434	gi|589957122|ref|XP_006991163.1|	PREDICTED: integrator complex subunit 1 isoform X2 [Peromyscus maniculatus bairdii]	3859(0.0)	INTS1	26173
c81369_g1_i5	-11.0658	1.80401	3.27e-05	0.0188758	gi|589958096|ref|XP_006991644.1|	PREDICTED: mitochondrial glutamate carrier 2 [Peromyscus maniculatus bairdii]	580(0.0)	SLC25A18	83733
c81305_g1_i7	-7.52125	-1.52745	2.82e-05	0.0172707	gi|589959311|ref|XM_006992181.1|	PREDICTED: Peromyscus maniculatus bairdii WAS/WASL interacting protein family, member 3 (Wipf3), mRNA	3800(0.0)	WIPF3	644150
c81305_g1_i4	-8.63576	1.10469	1.27e-05	0.0104826	gi|1008790279|ref|XP_015841268.1|	PREDICTED: WAS/WASL-interacting protein family member 3 isoform X2 [Peromyscus maniculatus bairdii]	297(2e-85)	WIPF3	644150
c81294_g1_i2	10.2364	2.18864	2e-07	0.000457859	gi|589918931|ref|XP_006972674.1|	PREDICTED: neprilysin [Peromyscus maniculatus bairdii]	1379(0.0)	MME	4311
c81228_g1_i5	8.16554	-0.99104	1.15e-10	1.25e-06	gi|589953036|ref|XP_006989159.1|	PREDICTED: piwi-like protein 2 [Peromyscus maniculatus bairdii]	1131(0.0)	PIWIL2	55124
c81221_g1_i6	-9.89791	0.662442	0.000104013	0.040085	gi|148672706|gb|EDL04653.1|	RIKEN cDNA 4732495E13, isoform CRA_b, partial [Mus musculus]	749(0.0)	TMEM184B	25829
c81217_g1_i5	-6.53007	-2.30487	1.16e-08	5.97e-05	gi|149019155|gb|EDL77796.1|	Leo1, Paf1/RNA polymerase II complex component, homolog (S. cerevisiae), isoform CRA_a [Rattus norvegicus]	543(0.0)	LEO1	123169
c81182_g1_i3	-7.70248	-1.35839	3.12e-05	0.0181916	gi|1008747937|ref|XP_015849914.1|	PREDICTED: collagen alpha-1(XVI) chain isoform X4 [Peromyscus maniculatus bairdii]	764(0.0)	COL16A1	1307
c81099_g1_i1	-7.1621	-1.81912	5.92e-05	0.0263041	gi|148682889|gb|EDL14836.1|	mCG16669, isoform CRA_g [Mus musculus]	590(0.0)	TARDBP	23435
c81091_g1_i5	-8.51986	0.76331	1.19e-07	0.000333718	gi|589948190|ref|XP_006986760.1|	PREDICTED: mediator of RNA polymerase II transcription subunit 23 isoform X2 [Peromyscus maniculatus bairdii]	1458(0.0)	MED23	9439
c81084_g1_i5	-8.79592	-0.385812	8.57e-06	0.007343	gi|589959878|ref|XP_006992522.1|	PREDICTED: rho GTPase-activating protein 4 isoform X2 [Peromyscus maniculatus bairdii]	1632(0.0)	ARHGAP4	393
c81045_g1_i2	-6.6561	-2.21635	2.01e-06	0.00242917	gi|37360236|dbj|BAC98096.1|	mKIAA1089 protein [Mus musculus]	1439(0.0)	SMG5	23381
c81020_g2_i3	-8.0041	-1.10547	2.15e-05	0.0147069	gi|589967362|ref|XP_006996207.1|	PREDICTED: very low-density lipoprotein receptor isoform X4 [Peromyscus maniculatus bairdii]	1710(0.0)	VLDLR	7436
c81010_g2_i4	-9.91551	0.677101	5.01e-06	0.00511128	gi|537182226|gb|ERE76065.1|	LIM domain kinase 2-like protein [Cricetulus griseus]	605(0.0)	LIMK1	3984
c81007_g1_i3	-7.75171	-1.31399	2.15e-07	0.000457859	gi|589923276|ref|XP_006974531.1|	PREDICTED: probable cation-transporting ATPase 13A4 isoform X1 [Peromyscus maniculatus bairdii]	1863(0.0)	ATP13A4	84239
c81006_g1_i5	-8.08062	-1.03255	7.46e-08	0.000214887	gi|625218784|ref|XP_007649534.1|	PREDICTED: adenylate cyclase type 6 isoform X1 [Cricetulus griseus]	1625(0.0)	ADCY6	112
c80996_g1_i3	-10.0358	0.797372	2.08e-07	0.000457859	gi|589957146|ref|XP_006991175.1|	PREDICTED: SUN domain-containing protein 1 isoform X2 [Peromyscus maniculatus bairdii]	1463(0.0)	SUN1	23353
c80949_g1_i4	8.28984	-0.860529	3.74e-06	0.00416352	gi|589963198|ref|XP_006994149.1|	PREDICTED: cilia- and flagella-associated protein 57 [Peromyscus maniculatus bairdii]	2350(0.0)	CFAP57	149465
c80944_g1_i4	-9.54131	0.318791	3.86e-06	0.00424761	gi|589933506|ref|XP_006979540.1|	PREDICTED: cytochrome b561 domain-containing protein 1 isoform X1 [Peromyscus maniculatus bairdii]	403(3e-126)	CYB561D1	284613
c80915_g1_i1	-7.30488	-1.68911	4.74e-05	0.0229538	gi|589953018|ref|XP_006989150.1|	PREDICTED: transcription termination factor 2 [Peromyscus maniculatus bairdii]	1425(0.0)	TTF2	8458
c80885_g1_i3	-4.13093	-2.01737	6.15e-06	0.00573217	gi|589952406|ref|XM_006988786.1|	PREDICTED: Peromyscus maniculatus bairdii frizzled class receptor 3 (Fzd3), mRNA	957(0.0)	FZD3	7976
c80827_g2_i2	-9.09134	-0.100145	5.97e-06	0.00568719	gi|589963632|ref|XP_006994363.1|	PREDICTED: alpha-1,6-mannosylglycoprotein 6-beta-N-acetylglucosaminyltransferase A [Peromyscus maniculatus bairdii]	938(0.0)	MGAT5B	146664
c80780_g1_i1	-6.77126	0.100001	3.1e-05	0.0181916	gi|589925231|ref|XP_006975483.1|	PREDICTED: kelch-like protein 8 [Peromyscus maniculatus bairdii]	1271(0.0)	KLHL8	57563
c80681_g1_i5	-7.81471	-1.2658	1.81e-05	0.0131798	gi|1008796284|ref|XP_015843542.1|	PREDICTED: regulator of telomere elongation helicase 1 isoform X5 [Peromyscus maniculatus bairdii]	999(0.0)	RTEL1	51750
c80466_g1_i1	7.90678	-1.25397	1.54e-05	0.0117651	gi|1008745612|ref|XP_015849022.1|	PREDICTED: centrosome and spindle pole-associated protein 1 isoform X4 [Peromyscus maniculatus bairdii]	1031(0.0)	CSPP1	79848
c80415_g1_i4	-7.89592	-1.20117	1.93e-05	0.0138826	gi|1008787988|ref|XP_015865005.1|	PREDICTED: cytosolic phospholipase A2 beta isoform X2 [Peromyscus maniculatus bairdii]	941(0.0)	PLA2G4B	100137049
c80397_g1_i6	5.86105	3.83767	7.65e-05	0.0321904	gi|589963015|ref|XP_006994059.1|	PREDICTED: lysine-specific demethylase 5C isoform X3 [Peromyscus maniculatus bairdii]	2625(0.0)	KDM5C	8242
c80390_g1_i2	-10.4091	1.16117	5.57e-05	0.0253578	gi|589945918|ref|XP_006985640.1|	PREDICTED: alpha-2-macroglobulin receptor-associated protein [Peromyscus maniculatus bairdii]	671(0.0)	LRPAP1	4043
c80389_g1_i8	-9.00515	-0.187171	2.89e-08	0.000113556	gi|725574549|ref|XP_010339508.1|	PREDICTED: protein AF-10 isoform X4 [Saimiri boliviensis boliviensis]	946(0.0)	MLLT10	8028
c80382_g1_i4	8.2876	-0.854636	9.41e-05	0.0374572	gi|589937660|ref|XP_006981587.1|	PREDICTED: ubiquitin carboxyl-terminal hydrolase BAP1 [Peromyscus maniculatus bairdii]	1157(0.0)	BAP1	8314
c80220_g1_i2	-10.8621	1.59926	4.25e-05	0.0219002	gi|589917834|ref|XP_006972225.1|	PREDICTED: beta-galactosidase-1-like protein isoform X1 [Peromyscus maniculatus bairdii]	694(0.0)	GLB1L	79411
c80138_g1_i5	-10.7406	1.48223	9.19e-07	0.00147537	gi|1008789205|ref|XP_015865461.1|	PREDICTED: amyloid beta A4 precursor protein-binding family B member 1 isoform X3 [Peromyscus maniculatus bairdii]	844(0.0)	APBB1	322
c80138_g1_i2	-10.3515	1.10633	5.8e-05	0.0263009	gi|507533855|ref|XP_004650986.1|	PREDICTED: amyloid beta A4 precursor protein-binding family B member 1 isoform X1 [Jaculus jaculus]	917(0.0)	APBB1	322
c80128_g1_i1	-7.27629	-1.72438	4.39e-05	0.0221695	gi|524974630|ref|XP_005087149.1|	PREDICTED: trimeric intracellular cation channel type A [Mesocricetus auratus]	295(1e-87)	TMEM38A	79041
c80084_g1_i4	-8.23021	-0.901608	2.29e-05	0.0149719	gi|589941028|ref|XP_006983241.1|	PREDICTED: phosphatidylinositol-glycan biosynthesis class W protein [Peromyscus maniculatus bairdii]	893(0.0)	PIGW	284098
c80081_g1_i4	-9.31905	0.117075	0.000137587	0.0486215	gi|589933738|ref|XP_006979653.1|	PREDICTED: peroxiredoxin-6 [Peromyscus maniculatus bairdii]	447(5e-150)	PRDX6	9588
c80076_g1_i4	-7.55749	-1.47382	4.48e-05	0.022276	gi|589937665|ref|XM_006981528.1|	PREDICTED: Peromyscus maniculatus bairdii calpain 7 (Capn7), mRNA	2224(0.0)	CAPN7	23473
c80064_g1_i7	-7.10398	-1.86206	3.6e-05	0.0199247	gi|1008798602|ref|XP_006995548.2|	PREDICTED: pre-B-cell leukemia transcription factor 4 isoform X2 [Peromyscus maniculatus bairdii]	482(3e-159)	PBX4	80714
c80051_g1_i4	-6.90116	-2.01641	4.56e-06	0.0048007	gi|625270393|ref|XP_007626737.1|	PREDICTED: latent-transforming growth factor beta-binding protein 2 isoform X2 [Cricetulus griseus]	2982(0.0)	LTBP2	4053
c80031_g1_i5	9.47943	0.23924	8.11e-06	0.00708614	gi|589967824|ref|XP_006996412.1|	PREDICTED: potassium voltage-gated channel subfamily H member 2 isoform X1 [Peromyscus maniculatus bairdii]	1222(0.0)	KCNH2	3757
c79943_g1_i8	3.24671	0.772807	1.62e-06	0.00210557	gi|110665738|ref|NP_033510.2|	histone demethylase UTY [Mus musculus]	2070(0.0)	UTY	7404
c79818_g1_i4	-11.057	1.79322	4.65e-09	2.84e-05	gi|1008748078|ref|XP_015849969.1|	PREDICTED: dnaJ homolog subfamily C member 8 isoform X2 [Peromyscus maniculatus bairdii]	453(4e-155)	DNAJC8	22826
c79625_g1_i3	-7.88771	-1.20209	4.38e-07	0.000809454	gi|795298661|ref|XP_011822396.1|	PREDICTED: putative RNA-binding protein Luc7-like 1 [Mandrillus leucophaeus]	293(8e-129)	LUC7L	55692
c79618_g1_i1	-8.68685	-0.474917	7.76e-06	0.00690738	gi|589942243|ref|XP_006983836.1|	PREDICTED: uncharacterized protein C11orf70 homolog [Peromyscus maniculatus bairdii]	406(8e-132)	C11orf70	85016
c79583_g1_i3	9.54798	0.319615	4.06e-05	0.021257	gi|589956674|ref|XM_006990884.1|	PREDICTED: Peromyscus maniculatus bairdii ataxin 3 (Atxn3), transcript variant X2, mRNA	1261(0.0)	ATXN3	4287
c79418_g1_i1	6.11309	-2.68058	2.6e-07	0.000529678	gi|1008792982|ref|XP_015842264.1|	PREDICTED: zinc finger protein 45-like isoform X1 [Peromyscus maniculatus bairdii]	350(2e-114)	ZNF45	7596
c79334_g1_i1	-6.39598	-2.40475	2.71e-06	0.00319844	gi|589925704|ref|XP_006975711.1|	PREDICTED: zinc transporter 2 [Peromyscus maniculatus bairdii]	522(1e-178)	SLC30A2	7780
c79249_g3_i4	-7.63756	-1.43046	5.36e-05	0.0247639	gi|537239406|gb|ERE86764.1|	putative RNA-binding protein Luc7-like 2 isoform 1 [Cricetulus griseus]	461(3e-149)	LUC7L2	51631
c79195_g3_i4	6.60135	-2.33803	7.81e-05	0.0326727	gi|667275166|ref|XP_008572233.1|	PREDICTED: gamma-tubulin complex component 4-like isoform X1 [Galeopterus variegatus]	403(5e-138)	TUBGCP4	27229
c79103_g1_i3	-9.95291	0.717628	5.02e-09	2.89e-05	gi|1008780869|ref|XP_015862299.1|	PREDICTED: putative ATP-dependent RNA helicase DHX57 isoform X2 [Peromyscus maniculatus bairdii]	2387(0.0)	DHX57	90957
c79101_g1_i1	7.85242	-1.33303	3.04e-05	0.0181578	gi|625252556|ref|XP_007617608.1|	PREDICTED: alpha/beta hydrolase domain-containing protein 14A isoform X2 [Cricetulus griseus]	313(3e-100)	ABHD14A	25864
c79072_g1_i4	8.20423	-0.951714	6.08e-06	0.00572154	gi|1008702230|ref|XP_015852315.1|	PREDICTED: homeobox protein cut-like 2 isoform X5 [Peromyscus maniculatus bairdii]	883(0.0)	CUX2	23316
c79070_g1_i9	8.91269	-0.280773	9.76e-05	0.0383552	gi|589944642|ref|XP_006985012.1|	PREDICTED: tight junction-associated protein 1 isoform X1 [Peromyscus maniculatus bairdii]	595(0.0)	TJAP1	93643
c79042_g1_i2	6.74488	-2.21507	1.33e-06	0.00187791	gi|504135651|ref|XP_004580301.1|	PREDICTED: inhibitor of nuclear factor kappa-B kinase subunit alpha [Ochotona princeps]	1138(0.0)	CHUK	1147
c78924_g1_i1	-8.3606	-0.777846	1.4e-05	0.0112017	gi|1008781925|ref|XP_015862691.1|	PREDICTED: kinesin-like protein KIF13B isoform X2 [Peromyscus maniculatus bairdii]	2233(0.0)	KIF13B	23303
c78884_g1_i1	-8.81889	-0.354444	7.29e-06	0.00660795	gi|589934531|ref|XP_006980046.1|	PREDICTED: dynein heavy chain 5, axonemal [Peromyscus maniculatus bairdii]	4072(0.0)	DNAH5	1767
c78877_g1_i1	12.2078	2.92798	5.15e-06	0.00519937	gi|568999241|ref|XP_006523829.1|	PREDICTED: afadin isoform X14 [Mus musculus]	3233(0.0)	MLLT4	4301
c78856_g1_i1	-6.55334	-2.28496	1.42e-06	0.00196259	gi|589953525|ref|XP_006989402.1|	PREDICTED: protein HGH1 homolog [Peromyscus maniculatus bairdii]	504(2e-168)	HGH1	51236
c78833_g1_i1	11.2099	1.92772	3.01e-05	0.0181578	gi|589957221|ref|XR_443100.1|	PREDICTED: Peromyscus maniculatus bairdii uncharacterized LOC102921188 (LOC102921188), ncRNA	3366(0.0)	BIVM	54841
c78823_g1_i3	-10.8334	1.57628	3.94e-05	0.0210729	gi|589914631|ref|XP_006970653.1|	PREDICTED: solute carrier family 25 member 39 [Peromyscus maniculatus bairdii]	584(0.0)	SLC25A39	51629
c78816_g1_i2	-5.93801	2.04943	5.97e-09	3.25e-05	gi|241995290|gb|GQ201417.1|	Oryzomys palustris inactive X-specific transcript (Xist) RNA, partial sequence	264(3e-66)	GRIA4	2893
c78816_g1_i1	-5.17443	4.43716	1.29e-06	0.0018708	gi|13445265|emb|AJ310129.1|	Microtus arvalis 31kb genomic sequence encoding Xist gene, complete sequence	299(1e-76)	NEU3	10825
c78669_g1_i1	7.12022	-1.8722	4.39e-05	0.0221695	gi|1008780888|ref|XP_015862306.1|	PREDICTED: gem-associated protein 6 isoform X1 [Peromyscus maniculatus bairdii]	343(3e-113)	GEMIN6	79833
c78646_g1_i1	-5.51799	-2.98637	3.63e-05	0.0199683	gi|1008700580|ref|XP_006970236.2|	PREDICTED: syntaxin-binding protein 2 [Peromyscus maniculatus bairdii]	917(0.0)	STXBP2	6813
c78627_g1_i6	-11.0912	1.8234	4.19e-05	0.0217232	gi|1008785275|ref|XP_015863987.1|	PREDICTED: F-box DNA helicase 1 isoform X1 [Peromyscus maniculatus bairdii]	1493(0.0)	FBXO18	84893
c78611_g1_i1	10.0295	0.786302	2.59e-05	0.0162302	gi|589940073|ref|XP_006982772.1|	PREDICTED: occludin [Peromyscus maniculatus bairdii]	949(0.0)	OCLN	100506658
c78513_g1_i6	10.4514	1.19538	1.96e-05	0.013891	gi|1008708044|ref|XP_015864365.1|	PREDICTED: TANK-binding kinase 1-binding protein 1 [Peromyscus maniculatus bairdii]	523(5e-165)	TBKBP1	9755
c78402_g1_i3	-11.0836	1.82123	4.69e-05	0.0229314	gi|22212902|ref|NP_671712.1|	Kv channel-interacting protein 4 isoform 4 [Homo sapiens]	431(7e-143)	KCNIP4	80333
c78402_g1_i2	10.581	1.30706	1.34e-06	0.00187791	gi|22212898|ref|NP_671710.1|	Kv channel-interacting protein 4 isoform 2 [Homo sapiens]	435(6e-145)	KCNIP4	80333
c78369_g1_i3	-8.01961	-1.07879	2.29e-05	0.0149719	gi|569018295|ref|XP_006536829.1|	PREDICTED: bromodomain and PHD finger-containing protein 3 isoform X7 [Mus musculus]	1107(0.0)	BRPF3	27154
c78338_g1_i4	5.89564	-2.8227	3.2e-07	0.000627232	gi|589927177|ref|XP_006976420.1|	PREDICTED: 28S ribosomal protein S29, mitochondrial [Peromyscus maniculatus bairdii]	275(2e-83)	DAP3	7818
c78155_g1_i4	-7.38978	-1.62619	2.76e-05	0.0169957	gi|675755592|ref|XP_008971566.1|	PREDICTED: FAD-dependent oxidoreductase domain-containing protein 1 isoform X2 [Pan paniscus]	351(9e-153)	FOXRED1	55572
c78121_g1_i3	9.02614	-0.217198	0.00012119	0.0442649	gi|568988674|ref|XM_006519496.1|	PREDICTED: Mus musculus transmembrane protein 110 (Tmem110), transcript variant X1, mRNA	147(1e-30)	CRELD1	78987
c78081_g1_i1	-10.8222	1.5652	3.99e-05	0.0211375	gi|1008749546|ref|XP_015850553.1|	PREDICTED: kinesin-like protein KIF21A [Peromyscus maniculatus bairdii]	1050(0.0)	KIF21A	55605
c78051_g1_i2	-6.45091	-2.37145	0.000107354	0.0410494	gi|589917836|ref|XP_006972226.1|	PREDICTED: ATP-binding cassette sub-family B member 6, mitochondrial [Peromyscus maniculatus bairdii]	1016(0.0)	ABCB6	10058
c77828_g1_i3	8.15837	-1.02245	1.73e-07	0.000456519	gi|589950499|ref|XP_006987901.1|	PREDICTED: 1,5-anhydro-D-fructose reductase isoform X2 [Peromyscus maniculatus bairdii]	543(5e-179)	AKR1E2	83592
c77783_g1_i2	9.13413	-0.0829687	3.03e-06	0.00352543	gi|164663852|ref|NM_007937.3|	Mus musculus Eph receptor A5 (Epha5), mRNA	955(0.0)		NULL
c77575_g1_i3	11.1992	1.92792	2.79e-11	4.55e-07	gi|625183755|ref|XP_007647911.1|	PREDICTED: CUGBP Elav-like family member 2 isoform X6 [Cricetulus griseus]	817(0.0)	CELF2	10659
c77501_g2_i3	8.76049	-0.445388	0.000103639	0.040085	gi|767936846|ref|XP_011542059.1|	PREDICTED: probable ATP-dependent RNA helicase DDX46 isoform X1 [Homo sapiens]	500(6e-164)	DDX46	9879
c77465_g1_i2	-6.14415	-2.57998	1.35e-05	0.010995	gi|589946164|ref|XP_006985762.1|	PREDICTED: protein disulfide-isomerase-like protein of the testis [Peromyscus maniculatus bairdii]	1037(0.0)	PDILT	204474
c77461_g1_i2	-10.2906	1.04536	6.53e-05	0.0282749	gi|1008772571|ref|XP_015859160.1|	PREDICTED: synaptopodin isoform X3 [Peromyscus maniculatus bairdii]	1418(0.0)	SYNPO	11346
c77434_g1_i1	-6.97495	-1.97246	5.49e-05	0.0251089	gi|1008760045|ref|XP_015854416.1|	PREDICTED: AF4/FMR2 family member 3 isoform X3 [Peromyscus maniculatus bairdii]	888(0.0)	AFF3	3899
c77323_g1_i2	9.76781	0.522892	1.9e-07	0.000457859	gi|1008750223|ref|XP_015850809.1|	PREDICTED: CD5 antigen-like isoform X2 [Peromyscus maniculatus bairdii]	687(0.0)	CD5L	922
c77128_g1_i3	-7.68136	-1.36927	2.13e-05	0.014664	gi|1008752604|ref|XP_015851683.1|	PREDICTED: inositol polyphosphate 5-phosphatase K isoform X2 [Peromyscus maniculatus bairdii]	828(0.0)	INPP5K	51763
c77016_g1_i5	-6.2771	-2.49195	0.000119721	0.0440573	gi|1008785919|ref|XP_015864230.1|	PREDICTED: solute carrier family 25 member 40 isoform X2 [Peromyscus maniculatus bairdii]	404(4e-134)	SLC25A40	55972
c77001_g1_i1	9.60311	0.369007	8.13e-05	0.0335813	gi|74212609|dbj|BAE31043.1|	unnamed protein product [Mus musculus]	414(2e-141)	EIF6	3692
c76986_g2_i2	-7.18022	-1.80331	4.62e-05	0.0227055	gi|1008755274|ref|XP_015852677.1|	PREDICTED: enolase-like protein ENO4 isoform X1 [Peromyscus maniculatus bairdii]	954(0.0)	ENO4	387712
c76829_g1_i4	8.8571	0.900275	5.67e-06	0.00554816	gi|354485399|ref|XP_003504871.1|	PREDICTED: semaphorin-6D isoform X3 [Cricetulus griseus]	2019(0.0)	SEMA6D	80031
c76808_g1_i2	-10.3605	1.11562	9.34e-05	0.0373048	gi|564335791|ref|XP_006232185.1|	PREDICTED: RNA-binding Raly-like protein isoform X2 [Rattus norvegicus]	258(1e-76)	RALYL	138046
c76643_g1_i2	-6.03959	-2.65195	8.74e-05	0.0354135	gi|298914392|emb|FQ226021.1|	Rattus norvegicus TL0AEA3YE23 mRNA sequence	105(1e-18)	ZNF703	80139
c76561_g1_i5	8.82067	-0.39165	6.49e-05	0.0282749	gi|149016699|gb|EDL75885.1|	similar to HSU79303 protein (predicted) [Rattus norvegicus]	519(5e-180)	CCDC106	29903
c76279_g1_i2	-10.1369	0.889678	8.52e-05	0.0349085	gi|564399556|ref|XP_006257141.1|	PREDICTED: sorting nexin-12 isoform X2 [Rattus norvegicus]	386(3e-122)	SNX12	29934
c76269_g1_i2	7.63045	-1.48539	2.95e-05	0.0179084	gi|568918648|ref|XP_006500359.1|	PREDICTED: cell death regulator Aven isoform X2 [Mus musculus]	315(7e-98)	AVEN	57099
c75972_g1_i4	-3.54806	-2.46067	6.41e-05	0.0282555	gi|564389337|ref|XP_006253264.1|	PREDICTED: calcium uptake protein 3, mitochondrial isoform X3 [Rattus norvegicus]	333(5e-109)	MICU3	286097
c75960_g1_i2	-8.35921	-0.778615	3.43e-05	0.0193731	gi|625224248|ref|XP_003513257.2|	PREDICTED: promethin [Cricetulus griseus]	268(2e-83)	TMEM159	57146
c75931_g1_i1	-9.17761	-0.0285511	5.81e-08	0.000196164	gi|26327521|dbj|BAC27504.1|	unnamed protein product [Mus musculus]	793(0.0)	WIPI1	55062
c75917_g1_i3	8.66051	-0.544307	4.21e-08	0.000147329	gi|344236070|gb|EGV92173.1|	SPATS2-like protein, partial [Cricetulus griseus]	410(1e-131)	SPATS2L	26010
c75475_g2_i1	-7.21032	-1.77293	5.58e-07	0.000977304	gi|354792693|gb|JN957194.1|	Mus musculus targeted KO-first, conditional ready, lacZ-tagged mutant allele Casq1:tm1a(EUCOMM)Wtsi; transgenic	313(3e-81)	KLF1	10661
c75337_g1_i3	-8.88109	-0.309054	5.12e-07	0.000928023	gi|587010754|ref|XP_006940104.1|	PREDICTED: protein unc-119 homolog A [Felis catus]	358(3e-118)	UNC119	9094
c75305_g2_i3	8.87401	-0.315723	0.000104727	0.0402019	gi|149693657|ref|XP_001492578.1|	PREDICTED: ELAV-like protein 4 isoform X2 [Equus caballus]	693(0.0)	ELAVL4	1996
c75300_g1_i1	-10.7719	3.00407	2.66e-07	0.000530714	gi|537199683|gb|ERE79072.1|	chitinase domain-containing protein 1 [Cricetulus griseus]	778(0.0)	CHID1	66005
c75232_g1_i3	7.69259	-1.43378	2.36e-05	0.0151748	gi|589953982|ref|XP_006989623.1|	PREDICTED: arylamine N-acetyltransferase 2 [Peromyscus maniculatus bairdii]	509(1e-174)	NAT1	9
c75123_g1_i1	-6.01405	-0.0140489	1.44e-05	0.0113736	gi|148671268|gb|EDL03215.1|	protein tyrosine phosphatase, non-receptor type 12, isoform CRA_b [Mus musculus]	1128(0.0)	PTPN12	5782
c75008_g1_i2	9.08014	-0.129169	1.58e-05	0.0118795	gi|589958568|ref|XP_006991876.1|	PREDICTED: protein sprouty homolog 1 [Peromyscus maniculatus bairdii]	491(8e-165)	SPRY1	10252
c74980_g2_i5	10.3611	1.10687	1.95e-05	0.013891	gi|589942777|ref|XP_006984099.1|	PREDICTED: AKT-interacting protein [Peromyscus maniculatus bairdii]	568(0.0)	AKTIP	64400
c74953_g1_i3	6.80017	-2.15747	3.06e-05	0.0181632	gi|589960431|ref|XP_006992792.1|	PREDICTED: probable sodium-coupled neutral amino acid transporter 6 isoform X1 [Peromyscus maniculatus bairdii]	758(0.0)	SLC38A6	145389
c74951_g1_i2	-6.43914	-2.35789	0.000109655	0.0414438	gi|589932900|ref|XP_006979241.1|	PREDICTED: protein FAM83F [Peromyscus maniculatus bairdii]	851(0.0)	FAM83F	113828
c74874_g1_i2	-7.15066	-1.81887	4.27e-05	0.0219002	gi|589956924|ref|XP_006991066.1|	PREDICTED: E3 ubiquitin-protein ligase RNF103 [Peromyscus maniculatus bairdii]	1056(0.0)	RNF103	7844
c74825_g1_i2	9.71654	0.482085	3.47e-05	0.0194322	gi|589939985|ref|XP_006982728.1|	PREDICTED: actin-related protein 2/3 complex subunit 1A [Peromyscus maniculatus bairdii]	686(0.0)	ARPC1A	10552
c74820_g1_i4	7.95847	3.46647	1.56e-15	1.53e-10	gi|589930379|ref|XP_006977999.1|	PREDICTED: TFIIH basal transcription factor complex helicase XPB subunit isoform X1 [Peromyscus maniculatus bairdii]	1468(0.0)	ERCC3	2071
c74819_g1_i1	-7.34552	-1.65751	3.66e-05	0.0199878	gi|50300691|gb|AC133585.11|	Mus musculus chromosome 14, clone RP24-456G16, complete sequence	73.8(8e-09)	SLC15A3	51296
c74708_g1_i4	9.80223	0.562853	4.06e-05	0.021257	gi|675757724|ref|XP_008985478.1|	PREDICTED: eukaryotic translation initiation factor 3 subunit G [Callithrix jacchus]	624(0.0)	EIF3G	8666
c74632_g1_i2	-6.38079	-2.40087	0.000131482	0.0471448	gi|1008777234|ref|XP_015860925.1|	PREDICTED: islet cell autoantigen 1 isoform X2 [Peromyscus maniculatus bairdii]	935(0.0)	ICA1	3382
c74432_g1_i6	-7.71195	-1.35058	3.4e-05	0.0193529	gi|1008701404|ref|XP_015849461.1|	PREDICTED: monocarboxylate transporter 7 isoform X3 [Peromyscus maniculatus bairdii]	950(0.0)	SLC16A6	9120
c74286_g1_i2	9.83165	1.90879	1.3e-06	0.0018708	gi|625245193|ref|XP_007613844.1|	PREDICTED: gamma-adducin isoform X3 [Cricetulus griseus]	1266(0.0)	ADD3	120
c74217_g1_i3	9.83471	0.584344	1.46e-06	0.00198885	gi|589965956|ref|XP_006995508.1|	PREDICTED: zinc finger protein 282-like [Peromyscus maniculatus bairdii]	450(2e-147)	ZNF391	346157
c74214_g1_i4	-6.93362	-1.99702	5.83e-05	0.0263009	gi|589931866|ref|XP_006978735.1|	PREDICTED: DNA topoisomerase 2-binding protein 1 [Peromyscus maniculatus bairdii]	1016(0.0)	TOPBP1	11073
c74150_g2_i1	11.8586	2.57879	2.22e-07	0.000463074	gi|589938671|ref|XP_006982085.1|	PREDICTED: calpain small subunit 1 [Peromyscus maniculatus bairdii]	404(6e-137)	CAPNS1	826
c74127_g1_i1	8.3256	-0.851719	1.78e-05	0.0131009	gi|589965724|ref|XM_006999069.1|	PREDICTED: Peromyscus maniculatus bairdii K(lysine) acetyltransferase 2B (Kat2b), mRNA	2977(0.0)	KAT2B	8850
c74110_g1_i4	-9.97734	0.740276	8.01e-05	0.0332298	gi|1008777054|ref|XP_015860857.1|	PREDICTED: solute carrier family 12 member 4 isoform X3 [Peromyscus maniculatus bairdii]	1081(0.0)	SLC12A4	6560
c74093_g1_i1	7.55233	-1.56833	7.96e-05	0.0331658	gi|589967951|ref|XP_006996474.1|	PREDICTED: protein ARMCX6 [Peromyscus maniculatus bairdii]	517(2e-177)	ARMCX6	54470
c74062_g1_i3	-7.17037	-1.80823	9.9e-10	8.08e-06	gi|589920089|ref|XP_006973119.1|	PREDICTED: LOW QUALITY PROTEIN: NAC-alpha domain-containing protein 1 [Peromyscus maniculatus bairdii]	1123(0.0)	NACAD	23148
c73978_g1_i4	6.9738	-2.03977	1.66e-06	0.00210557	gi|1008788712|ref|XP_015865294.1|	PREDICTED: mitotic checkpoint serine/threonine-protein kinase BUB1 isoform X1 [Peromyscus maniculatus bairdii]	2095(0.0)	BUB1	699
c73944_g2_i4	-10.3249	1.08055	5.94e-05	0.0263041	gi|344252972|gb|EGW09076.1|	Flotillin-1 [Cricetulus griseus]	513(6e-177)	FLOT1	10211
c73934_g1_i4	8.52278	-0.729022	0.000107953	0.0411178	gi|568933129|ref|XP_006535746.1|	PREDICTED: histone-lysine N-methyltransferase 2C isoform X2 [Mus musculus]	2959(0.0)	KMT2C	58508
c73865_g1_i1	-7.26513	-1.734	3.55e-05	0.0197665	gi|1008701733|ref|XP_015850585.1|	PREDICTED: EF-hand calcium-binding domain-containing protein 3-like isoform X1 [Peromyscus maniculatus bairdii]	568(0.0)	EFCAB3	146779
c73851_g1_i2	10.0833	0.816235	1.95e-06	0.00238859	gi|148673748|gb|EDL05695.1|	RIKEN cDNA 1700012H17, isoform CRA_c, partial [Mus musculus]	649(0.0)	FAM110B	90362
c73803_g1_i2	6.4006	-2.48735	4.09e-05	0.0212896	gi|76683220|gb|AC161238.7|	Mus musculus chromosome 19, clone RP24-288C19, complete sequence	121(2e-23)	FAM207A	85395
c73734_g1_i2	6.18169	0.564227	5.59e-07	0.000977304	gi|1008760229|ref|XP_006980774.2|	PREDICTED: coiled-coil domain-containing protein 88B [Peromyscus maniculatus bairdii]	898(0.0)	CCDC88B	283234
c73679_g1_i2	9.00642	-0.209959	2.07e-05	0.0144618	gi|589914770|ref|XM_006970661.1|	PREDICTED: Peromyscus maniculatus bairdii histone H2A.Z-like (LOC102919034), mRNA	858(0.0)	H2AFZ	3015
c73555_g1_i2	-8.6443	-0.518005	3.43e-08	0.000124444	gi|354781686|gb|JN946187.1|	Mus musculus targeted KO-first, conditional ready, lacZ-tagged mutant allele 1700054N08Rik:tm1a(EUCOMM)Hmgu; transgenic	97.6(7e-16)	TOPBP1	11073
c73550_g1_i3	10.8875	1.61524	1.69e-14	8.27e-10	gi|589916393|ref|XP_006971518.1|	PREDICTED: D-glucuronyl C5-epimerase [Peromyscus maniculatus bairdii]	1255(0.0)	GLCE	26035
c73439_g1_i2	6.55549	-2.32358	3.84e-05	0.0207422	gi|1008782611|ref|XP_015862950.1|	PREDICTED: protein FAN isoform X3 [Peromyscus maniculatus bairdii]	692(0.0)	NSMAF	8439
c73296_g1_i2	-9.88988	0.660802	9.22e-05	0.0369835	gi|1008741024|ref|XP_015847303.1|	PREDICTED: LOW QUALITY PROTEIN: X-box-binding protein 1 [Peromyscus maniculatus bairdii]	384(1e-131)	XBP1	7494
c72989_g1_i4	6.92368	-2.10943	6.77e-05	0.028796	gi|589948426|ref|XP_006986875.1|	PREDICTED: adrenocortical dysplasia protein homolog [Peromyscus maniculatus bairdii]	634(0.0)	ACD	65057
c72722_g1_i3	-9.03002	-0.171104	4.92e-05	0.0235095	gi|589969664|ref|XM_006997247.1|	PREDICTED: Peromyscus maniculatus bairdii MYC binding protein (Mycbp), mRNA	2323(0.0)	MYCBP	26292
c72687_g2_i1	6.36032	-2.48826	0.000108568	0.0411919	gi|589956637|ref|XP_006990928.1|	PREDICTED: unconventional myosin-If isoform X1 [Peromyscus maniculatus bairdii]	1755(0.0)	MYO1F	4542
c72656_g1_i1	-11.4743	2.20421	2.55e-05	0.0162258	gi|589916835|ref|XR_442602.1|	PREDICTED: Peromyscus maniculatus bairdii uncharacterized LOC102902748 (LOC102902748), ncRNA	2258(0.0)	CTD-2192J16.17	NA
c72535_g1_i5	7.74287	-1.33794	0.000141188	0.0495362	gi|589932433|ref|XP_006979014.1|	PREDICTED: putative N-acetylglucosamine-6-phosphate deacetylase [Peromyscus maniculatus bairdii]	804(0.0)	AMDHD2	51005
c72329_g1_i2	-9.74683	1.91545	1.38e-07	0.000375477	gi|1008741185|ref|XP_015847357.1|	PREDICTED: growth factor receptor-bound protein 10 isoform X2 [Peromyscus maniculatus bairdii]	1110(0.0)	GRB10	2887
c72264_g1_i1	5.98484	-2.74395	0.000130135	0.0468334	gi|42517206|gb|AC132910.8|	Mus musculus chromosome 17, clone RP24-301I14, complete sequence	77.8(4e-10)		NULL
c72089_g1_i2	-10.0964	0.859205	7.15e-05	0.0303053	gi|589929492|ref|XP_006977560.1|	PREDICTED: protein EVI2A [Peromyscus maniculatus bairdii]	381(1e-126)	EVI2A	2123
c72086_g1_i4	6.86247	0.06077	0.000125312	0.0454315	gi|589927402|ref|XM_006976468.1|	PREDICTED: Peromyscus maniculatus bairdii GON-4-like protein-like (LOC102905243), mRNA	844(0.0)	GON4L	54856
c72062_g2_i2	7.07152	-1.94521	6.82e-07	0.00113229	gi|46064034|gb|AC034285.6|	Mus musculus chromosome 13, clone RP23-220G21, complete sequence	394(2e-105)	USP3	9960
c72041_g1_i1	7.26053	-1.78754	2.27e-05	0.0149719	gi|625226556|ref|XR_484134.1|	PREDICTED: Cricetulus griseus uncharacterized LOC103164486 (LOC103164486), ncRNA	97.6(7e-16)	NCOA2	10499
c71918_g1_i1	9.82949	0.586047	1.11e-06	0.00167167	gi|768026417|ref|XP_011528813.1|	PREDICTED: glycosyltransferase-like protein LARGE1 isoform X2 [Homo sapiens]	1288(0.0)	LARGE1	NA
c71561_g1_i2	-6.20211	-2.54531	1.52e-05	0.0116947	gi|1008777037|ref|XP_015860851.1|	PREDICTED: centromere protein T [Peromyscus maniculatus bairdii]	704(0.0)	CENPT	80152
c71457_g1_i2	9.51526	0.260797	3.61e-06	0.00406299	gi|695163104|ref|XP_009509872.1|	PREDICTED: phosphatase and actin regulator 1-like [Phalacrocorax carbo]	169(2e-45)	PHACTR1	221692
c71381_g1_i2	-11.456	2.18802	4.61e-06	0.00480335	gi|625197074|ref|XM_003501851.2|	PREDICTED: Cricetulus griseus protein kinase C, alpha (Prkca), transcript variant X1, mRNA	842(0.0)	KRTAP10-7	386675
c71264_g1_i1	6.8326	-2.15179	3.96e-05	0.0210729	gi|1008769147|ref|XP_015857855.1|	PREDICTED: epithelial-stromal interaction protein 1 isoform X2 [Peromyscus maniculatus bairdii]	570(0.0)	EPSTI1	94240
c70819_g1_i6	6.78869	-1.14716	6.71e-05	0.0287058	gi|913498597|ref|XP_013204214.1|	PREDICTED: heat shock factor protein 1 isoform X3 [Microtus ochrogaster]	643(0.0)	HSF1	3297
c70782_g1_i1	-3.86645	-2.15122	3.96e-05	0.0210729	gi|354786035|gb|JN950536.1|	Mus musculus targeted non-conditional, lacZ-tagged mutant allele Tmem132a:tm1e(KOMP)Wtsi tm2e(KOMP)Wtsi; transgenic	163(8e-36)	ATXN2	6311
c70732_g1_i2	5.99	-2.74709	0.000141114	0.0495362	gi|589946602|ref|XM_006985917.1|	PREDICTED: Peromyscus maniculatus bairdii meiosis/spermiogenesis associated 1 (Meig1), mRNA	745(0.0)	MEIG1	644890
c70726_g1_i1	10.4485	1.18523	6.7e-08	0.000198803	gi|1008707023|ref|XP_015861216.1|	PREDICTED: tryptophan--tRNA ligase, cytoplasmic [Peromyscus maniculatus bairdii]	891(0.0)	WARS	7453
c70612_g1_i3	-7.66156	-1.39079	2.18e-05	0.0148443	gi|589959698|ref|XP_006992434.1|	PREDICTED: E3 ubiquitin-protein ligase MIB2 isoform X2 [Peromyscus maniculatus bairdii]	1074(0.0)	MIB2	142678
c70589_g1_i3	-7.4536	-1.5608	2.71e-05	0.0168886	gi|589939723|ref|XM_006982540.1|	PREDICTED: Peromyscus maniculatus bairdii ceramide synthase 2 (Cers2), mRNA	900(0.0)	APEH	327
c70577_g1_i4	-10.2207	0.977891	6.62e-05	0.0285327	gi|564375676|ref|XP_006247973.1|	PREDICTED: uncharacterized protein C17orf62 homolog isoform X1 [Rattus norvegicus]	342(7e-108)	C17orf62	79415
c70543_g1_i3	-8.20937	-0.914511	1.97e-05	0.0139059	gi|1008774258|ref|XP_015859804.1|	PREDICTED: diacylglycerol kinase theta isoform X2 [Peromyscus maniculatus bairdii]	1041(0.0)	DGKQ	1609
c70476_g1_i1	6.81908	-2.1447	6.46e-05	0.0282749	gi|354799779|gb|JN964280.1|	Mus musculus targeted non-conditional, lacZ-tagged mutant allele Prr7:tm1e(EUCOMM)Hmgu; transgenic	77.8(4e-10)	TNS1	7145
c70446_g1_i1	7.15538	-1.90032	9.21e-05	0.0369835	gi|1008744856|ref|XP_015848739.1|	PREDICTED: potassium voltage-gated channel subfamily C member 2 isoform X5 [Peromyscus maniculatus bairdii]	160(6e-42)	KCNC2	3747
c70312_g1_i3	-6.397	-2.40533	0.000100562	0.0392184	gi|955511103|ref|XP_014640663.1|	PREDICTED: dixin isoform X7 [Ceratotherium simum simum]	261(2e-83)	DIXDC1	85458
c70024_g1_i1	8.39427	-0.783362	6.86e-06	0.00633302	gi|589965760|ref|XM_006995349.1|	PREDICTED: Peromyscus maniculatus bairdii zinc finger protein 160 (Znf160), mRNA	468(3e-127)	ZNF250	58500
c70003_g1_i2	8.32057	-0.86305	7.94e-06	0.0070036	gi|689553498|emb|LM014686.1|	Soboliphyme baturini genome assembly S_baturini_Dall_Island ,scaffold SBAD_scaffold0001166	48.1(0.15)	TRAF3IP1	26146
c69514_g1_i4	-8.86964	-0.314228	1.89e-07	0.000457859	gi|533168513|ref|XP_005397871.1|	PREDICTED: proteasome assembly chaperone 3 isoform X1 [Chinchilla lanigera]	244(4e-77)	PSMG3	84262
c69511_g1_i1	-10.5435	1.2931	4.95e-05	0.0235095	gi|589916308|ref|XM_006971414.1|	PREDICTED: Peromyscus maniculatus bairdii CUGBP, Elav-like family member 4 (Celf4), transcript variant X2, mRNA	702(0.0)	CELF4	56853
c69505_g1_i1	-5.50309	1.55555	1.62e-06	0.00210557	gi|241995291|gb|GQ201418.1|	Sigmodon hispidus inactive X-specific transcript (Xist) RNA, partial sequence	718(0.0)	BRSK2	9024
c69326_g1_i1	-9.22669	0.024742	5.4e-06	0.00536685	gi|589913512|ref|XP_006970101.1|	PREDICTED: 28S ribosomal protein S11, mitochondrial isoform X1 [Peromyscus maniculatus bairdii]	307(1e-96)	MRPS11	64963
c69213_g1_i3	10.7034	1.44092	9.2e-11	1.13e-06	gi|589930430|ref|XM_006977963.1|	PREDICTED: Peromyscus maniculatus bairdii signal recognition particle 19kDa (Srp19), mRNA	896(0.0)	SRP19	6728
c68987_g1_i1	-5.986	-1.50123	2.81e-09	1.97e-05	gi|68533679|gb|AAH98800.1|	Wdr24 protein [Rattus norvegicus]	475(2e-163)	WDR24	84219
c68967_g1_i5	8.6127	-0.591636	1.51e-10	1.48e-06	gi|1008744641|ref|XP_006974368.2|	PREDICTED: glucoside xylosyltransferase 1 isoform X1 [Peromyscus maniculatus bairdii]	754(0.0)	GXYLT1	283464
c68959_g1_i2	5.41679	-3.13688	0.000134099	0.0477776	gi|564362011|ref|XP_006242465.1|	PREDICTED: gametocyte-specific factor 1 isoform X2 [Rattus norvegicus]	387(3e-132)	GTSF1	121355
c68723_g1_i2	-6.98881	-1.9497	9.96e-07	0.0015483	gi|354796734|gb|JN961235.1|	Mus musculus targeted non-conditional, lacZ-tagged mutant allele Pkig:tm1e(EUCOMM)Hmgu tm1e(EUCOMM)Wtsi; transgenic	184(5e-42)	MPND	84954
c68578_g1_i2	5.91201	-2.811	1.39e-05	0.0112017	gi|68532109|gb|AC158674.10|	Mus musculus 6 BAC RP23-54E12 (Roswell Park Cancer Institute (C57BL/6J Female) Mouse BAC Library) complete sequence	93.7(7e-15)	URM1	81605
c68533_g1_i1	8.26426	-0.88306	0.000113331	0.0423426	gi|880892706|ref|XP_012970390.1|	PREDICTED: MAP kinase-interacting serine/threonine-protein kinase 1 isoform X1 [Mesocricetus auratus]	731(0.0)	MKNK1	8569
c68516_g1_i2	-11.0524	1.79106	3.31e-05	0.0189459	gi|556717943|ref|XP_005954876.1|	PREDICTED: disks large homolog 3 isoform X3 [Pantholops hodgsonii]	566(0.0)	DLG3	1741
c68487_g1_i4	-12.1755	2.89952	2.08e-07	0.000457859	gi|281338435|gb|EFB14019.1|	hypothetical protein PANDA_002233, partial [Ailuropoda melanoleuca]	380(2e-130)	RPL10A	4736
c68224_g1_i5	8.36471	-0.785483	9.52e-05	0.0377475	gi|589933384|ref|XP_006979479.1|	PREDICTED: centrosomal protein of 41 kDa isoform X1 [Peromyscus maniculatus bairdii]	651(0.0)	CEP41	95681
c68080_g1_i2	7.46796	-1.60722	1.82e-05	0.0131798	gi|767964180|ref|XP_011538617.1|	PREDICTED: LIM domain-binding protein 1 isoform X2 [Homo sapiens]	390(5e-127)	LDB1	8861
c67534_g1_i1	-10.5714	1.32019	4.92e-05	0.0235095	gi|30851559|gb|AAH52405.1|	Mapre1 protein, partial [Mus musculus]	471(1e-156)	MAPRE1	22919
c67248_g1_i2	-7.94863	-1.14649	1.07e-06	0.00163108	gi|589953905|ref|XP_006989587.1|	PREDICTED: conserved oligomeric Golgi complex subunit 5 [Peromyscus maniculatus bairdii]	1430(0.0)	COG5	10466
c66952_g1_i1	-5.32005	1.67402	8.91e-07	0.00145423	gi|589958078|ref|XR_443108.1|	PREDICTED: Peromyscus maniculatus bairdii uncharacterized LOC102908187 (LOC102908187), ncRNA	993(0.0)	ANKRD34B	340120
c66840_g1_i3	-8.94529	-0.238131	1.62e-08	7.68e-05	gi|537273299|gb|ERE92352.1|	transmembrane and coiled-coil domain protein 3 [Cricetulus griseus]	378(4e-126)	TMCC3	57458
c66626_g1_i3	-9.19648	-0.00239232	1.65e-08	7.68e-05	gi|148685350|gb|EDL17297.1|	solute carrier family 5 (sodium/glucose cotransporter), member 11, isoform CRA_b [Mus musculus]	667(0.0)	SLC5A11	115584
c66383_g1_i1	-5.21436	-3.15946	0.000127128	0.0459201	gi|589959895|ref|XM_006992469.1|	PREDICTED: Peromyscus maniculatus bairdii SRSF protein kinase 3 (Srpk3), mRNA	787(0.0)	SRPK3	26576
c66278_g1_i1	-7.30082	-1.69953	3.44e-05	0.0193731	gi|752425811|ref|XP_011231655.1|	PREDICTED: mitochondrial carnitine/acylcarnitine carrier protein [Ailuropoda melanoleuca]	283(2e-137)	SLC25A20	788
c66052_g1_i1	-6.27356	-2.48386	1.02e-05	0.00850168	gi|1008747813|ref|XP_015849866.1|	PREDICTED: rootletin isoform X6 [Peromyscus maniculatus bairdii]	293(4e-87)	CROCC	9696
c65871_g1_i2	6.22676	-2.61329	0.000135936	0.0482121	gi|524966697|ref|XP_005083243.1|	PREDICTED: ras-like protein family member 11A [Mesocricetus auratus]	218(4e-100)	RASL11A	387496
c65739_g1_i2	8.19218	-0.982994	1.45e-05	0.0113736	gi|589965851|ref|XP_006995456.1|	PREDICTED: cytoplasmic polyadenylation element-binding protein 2 [Peromyscus maniculatus bairdii]	488(1e-167)	CPEB2	132864
c64694_g1_i1	5.07309	0.644001	6.52e-08	0.000198803	gi|1008783097|ref|XP_015863130.1|	PREDICTED: cysteine and histidine-rich protein 1 isoform X1 [Peromyscus maniculatus bairdii]	258(4e-81)	CYHR1	50626
c64252_g1_i3	10.7629	1.49139	6.77e-07	0.00113229	gi|332824830|ref|XP_003311502.1|	PREDICTED: LOW QUALITY PROTEIN: histone chaperone ASF1A [Pan troglodytes]	344(9e-110)	ASF1A	25842
c63872_g1_i2	-8.15749	-0.968644	1.27e-06	0.0018708	gi|1008755651|ref|XP_015852816.1|	PREDICTED: aryl hydrocarbon receptor nuclear translocator-like protein 1 isoform X2 [Peromyscus maniculatus bairdii]	1095(0.0)	ARNTL	406
c63779_g1_i1	6.06519	-1.66224	6.52e-05	0.0282749	gi|1008786333|ref|XP_015864390.1|	PREDICTED: interferon-activable protein 204-like isoform X4 [Peromyscus maniculatus bairdii]	695(0.0)	MNDA	4332
c63578_g1_i2	11.6814	2.40158	2e-07	0.000457859	gi|70794793|ref|NP_001020596.1|	dual specificity mitogen-activated protein kinase kinase 7 [Rattus norvegicus]	723(0.0)	MAP2K7	5609
c63364_g1_i2	7.63274	-1.45874	6.53e-08	0.000198803	gi|524926833|ref|XP_005067650.1|	PREDICTED: phosphoinositide 3-kinase regulatory subunit 5 [Mesocricetus auratus]	609(0.0)	PIK3R5	23533
c63082_g1_i1	6.44282	-2.44497	1.5e-06	0.00201237	gi|795280389|ref|XP_011820072.1|	PREDICTED: peroxisomal trans-2-enoyl-CoA reductase [Mandrillus leucophaeus]	164(1e-62)	PECR	55825
c62935_g1_i4	-7.26689	-1.71621	5.3e-05	0.0247639	gi|589958667|ref|XP_006991924.1|	PREDICTED: transmembrane gamma-carboxyglutamic acid protein 3 [Peromyscus maniculatus bairdii]	396(3e-135)	PRRG3	79057
c62037_g1_i2	-7.55667	-1.49049	3.79e-07	0.000717368	gi|1008776309|ref|XP_015860566.1|	PREDICTED: multiple C2 and transmembrane domain-containing protein 1 isoform X4 [Peromyscus maniculatus bairdii]	526(1e-170)	MCTP1	79772
c61888_g1_i2	-7.53406	-1.51192	2.57e-05	0.0162302	gi|533159878|ref|XP_005393818.1|	PREDICTED: MIP18 family protein FAM96A isoform X1 [Chinchilla lanigera]	251(6e-80)	FAM96A	84191
c61677_g1_i2	-8.62074	-0.550721	1.49e-05	0.0115551	gi|913514873|ref|XP_013209518.1|	PREDICTED: radial spoke head 10 homolog B [Microtus ochrogaster]	1447(0.0)	RSPH10B2	728194
c60539_g1_i1	-5.28142	-3.12245	0.000110516	0.0416085	gi|46240965|gb|AC141647.3|	Mus musculus BAC clone RP23-64E12 from chromosome 10, complete sequence	75.8(1e-09)	UGGT1	56886
c60271_g1_i1	-3.13976	0.212814	5.98e-06	0.00568719	gi|241995291|gb|GQ201418.1|	Sigmodon hispidus inactive X-specific transcript (Xist) RNA, partial sequence	285(4e-73)	RBM33	155435
c59819_g1_i2	-6.84945	0.941711	5.16e-14	1.68e-09	gi|625207956|ref|XR_482992.1|	PREDICTED: Cricetulus griseus uncharacterized LOC103164108 (LOC103164108), ncRNA	529(3e-146)	FREM1	158326
c59819_g1_i1	-5.48047	3.4305	2.07e-08	9.16e-05	gi|295813860|gb|HM016220.1|	Peromyscus polionotus subgriseus inactive X-specific transcript, partial sequence	1053(0.0)	EEF1G	1937
c59753_g1_i1	-5.13593	0.229263	8.17e-10	7.27e-06	gi|13445263|emb|AJ310127.1|	Microtus transcaspicus 37 kb genomic sequence encoding Xist gene, complete sequence	115(9e-22)	PRRC2C	23215
c58210_g1_i1	-5.29264	-3.11614	8.5e-05	0.0349085	gi|169635832|emb|CU463333.16|	Mouse DNA sequence from clone DN-28J7 on chromosome 17, complete sequence	71.9(1e-08)	STXBP2	6813
c58148_g1_i1	5.59295	-3.02934	6.72e-05	0.0287058	gi|625200008|ref|XM_007643706.1|	PREDICTED: Cricetulus griseus A kinase (PRKA) anchor protein 11 (Akap11), transcript variant X3, mRNA	184(2e-42)		NULL
c57533_g1_i1	9.48635	0.227306	0.000111405	0.0417826	gi|26090061|dbj|AK043917.1|	Mus musculus 10 days neonate cortex cDNA, RIKEN full-length enriched library, clone:A830050L07 product:weakly similar to BRAIN PROTEIN E161 [Mus musculus], full insert sequence	484(1e-132)	CPED1	79974
c56959_g1_i1	10.9589	1.68989	1.73e-05	0.0128485	gi|625277472|ref|XM_007632168.1|	PREDICTED: Cricetulus griseus cytidine monophosphate (UMP-CMP) kinase 1, cytosolic (Cmpk1), mRNA	841(0.0)		NULL
c56617_g1_i3	-9.69499	0.473788	9.58e-05	0.0378309	gi|1008780580|ref|XP_015862197.1|	PREDICTED: F-box/LRR-repeat protein 15 [Peromyscus maniculatus bairdii]	563(0.0)	FBXL15	79176
c56203_g1_i3	7.46193	-1.63229	4.76e-05	0.0229538	gi|74183120|dbj|BAE22520.1|	unnamed protein product [Mus musculus]	245(3e-75)	CDK11A	728642
c55395_g1_i1	-5.23267	-3.15026	0.000134223	0.0477776	gi|24743322|emb|AL671894.20|	Mouse DNA sequence from clone RP23-316M11 on chromosome 3, complete sequence	89.7(4e-14)	LRRC23	10233
c55005_g1_i1	-5.47871	-0.907648	3.11e-08	0.000116955	gi|20159732|gb|AY090554.1|	Microtus kirgisorum HMG14, HL30, MKK2 pseudogenes, complete sequences; and xist gene, complete sequence	216(3e-52)		NULL
c54750_g1_i2	6.87583	-2.07755	2.28e-05	0.0149719	gi|672089139|ref|XM_008773696.1|	PREDICTED: Rattus norvegicus lysine (K)-specific demethylase 6A (Kdm6a), transcript variant X2, mRNA	615(4e-172)	UTY	7404
c54750_g1_i1	4.01605	-1.47066	7.66e-05	0.0321904	gi|672089139|ref|XM_008773696.1|	PREDICTED: Rattus norvegicus lysine (K)-specific demethylase 6A (Kdm6a), transcript variant X2, mRNA	615(4e-172)	UTY	7404
c53090_g1_i3	-7.73392	-1.3459	2.12e-07	0.000457859	gi|18256222|gb|AAH21849.1|	Emid1 protein, partial [Mus musculus]	139(3e-36)	EMID1	129080
c49881_g1_i1	-3.6271	-1.65216	3.28e-05	0.0188758	gi|148706892|gb|EDL38839.1|	mCG16744, isoform CRA_f, partial [Mus musculus]	739(0.0)	RPRD2	23248
c49611_g1_i2	8.23515	-0.956734	2.02e-07	0.000457859	gi|589914829|ref|XP_006970751.1|	PREDICTED: U11/U12 small nuclear ribonucleoprotein 35 kDa protein [Peromyscus maniculatus bairdii]	375(3e-124)	SNRNP35	11066
c48838_g1_i1	3.95238	-2.17992	3.81e-05	0.0207232	gi|22539286|gb|AC115631.4|	Mus musculus BAC clone RP24-128K6 from 18, complete sequence	137(2e-28)	CDT1	81620
c48835_g1_i1	-8.34301	-0.795053	1.59e-05	0.0119076	gi|589956812|ref|XR_443093.1|	PREDICTED: Peromyscus maniculatus bairdii uncharacterized LOC102926343 (LOC102926343), ncRNA	1134(0.0)	FMN2	56776
c48604_g1_i3	5.35189	0.931696	2.15e-08	9.16e-05	gi|261347648|gb|ACX55121.1|	Jarid1d protein [Rattus norvegicus]	313(7e-97)	KDM5C	8242
c48604_g1_i1	8.28631	-0.870514	2.9e-08	0.000113556	gi|569012403|ref|XP_006531641.1|	PREDICTED: lysine-specific demethylase 5D isoform X2 [Mus musculus]	703(0.0)	KDM5D	8284
c33391_g1_i1	-5.17513	-1.64564	1.64e-06	0.00210557	gi|241995291|gb|GQ201418.1|	Sigmodon hispidus inactive X-specific transcript (Xist) RNA, partial sequence	222(3e-54)	KCNE1	3753
c2663_g1_i1	-11.2143	1.94985	3.04e-05	0.0181578	gi|341833521|gb|JN181159.1|	Peromyscus leucopus mitochondrion, partial genome	281(3e-72)	MT-CO1	NA
c24465_g1_i1	5.9251	-2.80901	6.25e-07	0.0010726	gi|74013571|gb|AC161374.6|	Mus musculus BAC clone RP23-266O23 from chromosome 14, complete sequence	50.1(0.038)	MYCBPAP	84073
c232891_g1_i1	-2.98191	-0.737647	5.2e-05	0.0244499	gi|644985895|tpe|HG982444.1|	TPA: Mus musculus long non-coding RNA OTTMUST00000044201.3 (Xist gene), lincRNA	168(5e-38)		NULL
c221801_g1_i1	5.29889	-2.35684	4.04e-06	0.0043434	gi|321272961|gb|GU581012.1|	Chionomys nivalis isolate De2 DDX3Y (DBY) gene, partial sequence	97.6(2e-16)		NULL
c21753_g1_i1	-3.88372	-2.54318	0.000115343	0.0427677	gi|332205856|ref|NM_028183.1|	Mus musculus RIKEN cDNA 1810062G17 gene (1810062G17Rik), mRNA	73.8(5e-09)	HSD11B1L	374875
c21196_g1_i1	-6.5537	-2.28885	1.89e-06	0.00233937	gi|74199261|dbj|BAE33161.1|	unnamed protein product [Mus musculus]	656(0.0)	KDM5C	8242
c201161_g1_i1	5.99155	-1.81977	1.76e-06	0.00220561	gi|569012434|ref|XM_006531592.1|	PREDICTED: Mus musculus ubiquitously transcribed tetratricopeptide repeat gene, Y chromosome (Uty), transcript variant X10, mRNA	224(2e-54)	KDM6A	7403
c155925_g2_i1	-5.15976	3.14821	9.39e-07	0.00148227	gi|13445263|emb|AJ310127.1|	Microtus transcaspicus 37 kb genomic sequence encoding Xist gene, complete sequence	442(6e-120)	DDHD1	80821
c128215_g1_i1	8.08605	-1.07551	5.36e-05	0.0247639	gi|524923241|ref|XM_005065816.1|	PREDICTED: Mesocricetus auratus TBP-like 1 (Tbpl1), mRNA	246(6e-61)	ING1	3621
c125686_g1_i1	-13.4691	4.1859	5.84e-06	0.0056597	gi|349501850|gb|JN571150.1|	Acomys cahirinus isolate E22 mitochondrion, complete genome	248(5e-62)	MT-ND4	NA

## Sheet: BPA_B_F_v_AIN_B_F
seqID	logFC	logCPM	PValue	FDR	accession	annotation	score.evalue.	gene_symbol	EntrezID
c79112_g1_i1	-13.043	3.73376	4.3e-08	0.000207745	gi|1008792442|ref|XP_015842067.1|	PREDICTED: very-long-chain enoyl-CoA reductase isoform X6 [Peromyscus maniculatus bairdii]	580(0.0)	TECR	9524
c81349_g1_i3	-12.4933	3.18688	1.29e-12	3.26e-08	gi|589994690|ref|XP_006997979.1|	PREDICTED: G-protein coupled receptor-associated sorting protein 1 [Peromyscus maniculatus bairdii]	978(0.0)	GPRASP2	114928
c80509_g1_i5	-11.8719	2.57049	2.77e-05	0.0179762	gi|589918925|ref|XP_006972671.1|	PREDICTED: ATP-dependent RNA helicase DHX36 isoform X2 [Peromyscus maniculatus bairdii]	1842(0.0)	DHX36	170506
c79443_g1_i1	-11.7678	2.46664	1.73e-07	0.000532937	gi|672023790|ref|XP_003754543.2|	PREDICTED: methylmalonyl-CoA mutase, mitochondrial [Rattus norvegicus]	1323(0.0)	MUT	4594
c82331_g1_i1	-11.5744	2.27557	2.16e-07	0.000645414	gi|1008780835|ref|XP_015862287.1|	PREDICTED: serine/threonine-protein kinase D3 isoform X2 [Peromyscus maniculatus bairdii]	1767(0.0)	PRKD3	23683
c80096_g1_i1	-11.4754	2.17662	2.27e-11	2.88e-07	gi|1008778122|ref|XP_015861273.1|	PREDICTED: stAR-related lipid transfer protein 13 isoform X2 [Peromyscus maniculatus bairdii]	2061(0.0)	STARD13	90627
c74827_g1_i3	-11.4543	2.1579	1.48e-06	0.00263085	gi|1008789589|ref|XP_015841009.1|	PREDICTED: thioredoxin, mitochondrial isoform X3 [Peromyscus maniculatus bairdii]	334(4e-110)	TXN2	25828
c68516_g1_i2	-11.179	1.8865	2.63e-05	0.0174343	gi|556717943|ref|XP_005954876.1|	PREDICTED: disks large homolog 3 isoform X3 [Pantholops hodgsonii]	566(0.0)	DLG3	1741
c82999_g1_i3	-11.0918	1.79824	5.14e-07	0.00127988	gi|27436986|ref|NP_751948.1|	potassium voltage-gated channel subfamily D member 3 isoform 2 precursor [Homo sapiens]	509(3e-162)	KCND3	3752
c74279_g1_i2	-10.6956	1.40853	8.18e-07	0.001693	gi|589962208|ref|XP_006993663.1|	PREDICTED: regulator of nonsense transcripts 3B isoform X2 [Peromyscus maniculatus bairdii]	588(0.0)	UPF3B	65109
c67189_g1_i3	-10.3032	1.01997	0.000108379	0.0479978	gi|354476956|ref|XP_003500689.1|	PREDICTED: importin subunit alpha-7 isoform X1 [Cricetulus griseus]	846(0.0)	KPNA6	23633
c78887_g1_i1	-10.2807	1.00122	7.24e-06	0.00795264	gi|544447841|ref|XP_005561560.1|	PREDICTED: protein farnesyltransferase subunit beta isoform X2 [Macaca fascicularis]	812(0.0)	FNTB	2342
c69969_g1_i4	-9.99681	0.724057	9.4e-08	0.000359407	gi|1008787908|ref|XP_015864970.1|	PREDICTED: epsilon-sarcoglycan isoform X4 [Peromyscus maniculatus bairdii]	814(0.0)	SGCE	8910
c80566_g1_i3	-9.99535	0.727551	3.91e-06	0.00550955	gi|589955273|ref|XP_006990256.1|	PREDICTED: protein FAM208B isoform X1 [Peromyscus maniculatus bairdii]	4316(0.0)	FAM208B	54906
c83140_g1_i3	-9.91692	0.648345	8.5e-05	0.0404701	gi|74202950|dbj|BAE26185.1|	unnamed protein product [Mus musculus]	551(3e-178)	SHISA7	729956
c68844_g1_i1	-9.90606	0.639209	3.28e-15	1.66e-10	gi|25167105|gb|AC079183.5|	Mus musculus strain C57BL6/J chromosome 6 clone RP23-258N2, complete sequence	129(2e-25)	LPIN2	9663
c78458_g1_i2	-9.8387	2.75443	2.13e-06	0.00342228	gi|589994733|ref|XP_006997999.1|	PREDICTED: alpha-aminoadipic semialdehyde dehydrogenase isoform X1 [Peromyscus maniculatus bairdii]	1085(0.0)	ALDH7A1	501
c83615_g2_i1	-9.78294	0.51797	4.28e-06	0.00587083	gi|826324217|ref|XP_012510527.1|	PREDICTED: ankyrin-2 [Propithecus coquereli]	1824(0.0)	ANK2	287
c77544_g1_i1	-9.7639	0.497953	5.18e-06	0.00668002	gi|1008746617|ref|XP_015849417.1|	PREDICTED: ribosome biogenesis protein WDR12 [Peromyscus maniculatus bairdii]	775(0.0)	WDR12	55759
c74407_g1_i3	-9.74799	0.48599	5.03e-17	5.1e-12	gi|34482125|gb|AC132619.3|	Mus musculus BAC clone RP23-195N4 from chromosome 7, complete sequence	226(1e-54)	REV3L	5980
c78922_g1_i2	-9.73008	0.465006	0.000105529	0.0473558	gi|1008781571|ref|XP_015862557.1|	PREDICTED: mannosyl-oligosaccharide 1,2-alpha-mannosidase IA isoform X1 [Peromyscus maniculatus bairdii]	1403(0.0)	MAN1A1	4121
c74866_g1_i1	-9.64972	0.392777	9.17e-05	0.043072	gi|589933870|ref|XP_006979717.1|	PREDICTED: magnesium transporter NIPA2 [Peromyscus maniculatus bairdii]	573(0.0)	NIPA2	81614
c80742_g1_i3	-9.61447	0.358725	5.77e-09	4.5e-05	gi|589966314|ref|XP_006995686.1|	PREDICTED: apolipoprotein L6 isoform X1 [Peromyscus maniculatus bairdii]	561(0.0)	APOL6	80830
c81408_g1_i2	-9.47584	0.222843	3.67e-06	0.00524149	gi|589957122|ref|XP_006991163.1|	PREDICTED: integrator complex subunit 1 isoform X2 [Peromyscus maniculatus bairdii]	3859(0.0)	INTS1	26173
c73897_g1_i2	-9.39079	0.135496	8.07e-05	0.0391573	gi|589962085|ref|XP_006993603.1|	PREDICTED: UDP-glucuronic acid decarboxylase 1 isoform X4 [Peromyscus maniculatus bairdii]	821(0.0)	UXS1	80146
c80827_g2_i2	-9.22325	-0.0115062	4.37e-06	0.00591352	gi|589963632|ref|XP_006994363.1|	PREDICTED: alpha-1,6-mannosylglycoprotein 6-beta-N-acetylglucosaminyltransferase A [Peromyscus maniculatus bairdii]	938(0.0)	MGAT5B	146664
c66484_g1_i2	-9.18646	-0.0578921	7.84e-06	0.00836666	gi|532009211|ref|XP_005348421.1|	PREDICTED: zinc finger CCCH domain-containing protein 11A [Microtus ochrogaster]	900(0.0)	ZC3H11A	9877
c80389_g1_i8	-9.12531	-0.10978	1.97e-08	0.00010492	gi|725574549|ref|XP_010339508.1|	PREDICTED: protein AF-10 isoform X4 [Saimiri boliviensis boliviensis]	946(0.0)	MLLT10	8028
c73264_g1_i5	-9.1103	-0.11952	4.75e-05	0.0263164	gi|1008775553|ref|XP_015860306.1|	PREDICTED: inactive serine/threonine-protein kinase VRK3 [Peromyscus maniculatus bairdii]	845(0.0)	VRK3	51231
c66840_g1_i3	-9.08607	-0.142975	9.75e-09	5.98e-05	gi|537273299|gb|ERE92352.1|	transmembrane and coiled-coil domain protein 3 [Cricetulus griseus]	378(4e-126)	TMCC3	57458
c82007_g1_i5	-8.97973	-0.24327	6.5e-06	0.00779329	gi|532003960|ref|XP_005346171.1|	PREDICTED: ubiquitin carboxyl-terminal hydrolase 20 [Microtus ochrogaster]	1071(0.0)	USP20	10868
c58943_g1_i1	-8.9398	-0.283694	6.15e-06	0.00752069	gi|354797676|gb|JN962177.1|	Mus musculus targeted KO-first, conditional ready, lacZ-tagged mutant allele Ndor1:tm1a(EUCOMM)Hmgu; transgenic	412(6e-111)	ZNF792	126375
c79618_g1_i1	-8.81832	-0.391148	5.56e-06	0.00704878	gi|589942243|ref|XP_006983836.1|	PREDICTED: uncharacterized protein C11orf70 homolog [Peromyscus maniculatus bairdii]	406(8e-132)	C11orf70	85016
c72634_g1_i2	-8.79307	-0.421133	6.84e-06	0.00790867	gi|1008746589|ref|XP_015849404.1|	PREDICTED: ras-associated and pleckstrin homology domains-containing protein 1 isoform X2 [Peromyscus maniculatus bairdii]	1168(0.0)	RAPH1	65059
c82097_g1_i5	-8.64697	-0.554878	6.54e-06	0.00779329	gi|1008702822|ref|XP_015854560.1|	PREDICTED: GPI transamidase component PIG-T isoform X2 [Peromyscus maniculatus bairdii]	1145(0.0)	PIGT	51604
c74728_g1_i1	-8.6153	1.55725	6.49e-05	0.0327688	gi|589968111|ref|XP_006996552.1|	PREDICTED: probable UDP-sugar transporter protein SLC35A4 [Peromyscus maniculatus bairdii]	474(7e-157)	SLC35A4	113829
c79924_g1_i2	-8.55844	-0.636252	1.69e-11	2.45e-07	gi|1008746785|ref|XP_015849482.1|	PREDICTED: uncharacterized protein C3orf14 homolog isoform X2 [Peromyscus maniculatus bairdii]	201(2e-58)	C3orf14	57415
c73264_g1_i1	-8.54664	-0.657787	1.07e-05	0.00993992	gi|1008775553|ref|XP_015860306.1|	PREDICTED: inactive serine/threonine-protein kinase VRK3 [Peromyscus maniculatus bairdii]	719(0.0)	VRK3	51231
c78924_g1_i1	-8.51321	-0.679993	1.04e-05	0.00975153	gi|1008781925|ref|XP_015862691.1|	PREDICTED: kinesin-like protein KIF13B isoform X2 [Peromyscus maniculatus bairdii]	2233(0.0)	KIF13B	23303
c72997_g1_i1	-8.49866	-0.697585	9.1e-06	0.00921469	gi|674041667|ref|XP_008826658.1|	PREDICTED: zinc finger FYVE domain-containing protein 9 isoform X1 [Nannospalax galili]	2316(0.0)	ZFYVE9	9372
c76425_g1_i1	-8.48699	-0.713888	2.13e-05	0.0149839	gi|589921625|ref|XP_006973744.1|	PREDICTED: TBC1 domain family member 2A isoform X4 [Peromyscus maniculatus bairdii]	1602(0.0)	TBC1D2	55357
c79605_g1_i2	-8.46211	-0.727491	9.46e-06	0.00929392	gi|586994812|ref|XP_006934549.1|	PREDICTED: transcription initiation factor TFIID subunit 12 isoform X1 [Felis catus]	366(8e-114)	TAF12	6883
c81636_g1_i2	-8.35361	-0.832027	1.21e-05	0.010719	gi|1008722242|ref|XP_015865483.1|	PREDICTED: striated muscle preferentially expressed protein kinase isoform X4 [Peromyscus maniculatus bairdii]	1481(0.0)	SPEG	10290
c81789_g1_i4	-8.34402	-0.825698	1.92e-05	0.0142188	gi|426376506|ref|XP_004055039.1|	PREDICTED: E3 ubiquitin-protein ligase RNF31-like [Gorilla gorilla gorilla]	493(2e-166)	RP11-468E2.4	NA
c63872_g1_i2	-8.28785	-0.892692	9.23e-07	0.00183457	gi|1008755651|ref|XP_015852816.1|	PREDICTED: aryl hydrocarbon receptor nuclear translocator-like protein 1 isoform X2 [Peromyscus maniculatus bairdii]	1095(0.0)	ARNTL	406
c73728_g1_i7	-8.27966	-0.894287	1.4e-05	0.0119563	gi|589949281|ref|XP_006987298.1|	PREDICTED: replication factor C subunit 3 [Peromyscus maniculatus bairdii]	542(0.0)	RFC3	5983
c75908_g1_i2	-8.25205	-0.918588	3.05e-05	0.0189752	gi|880897129|ref|XP_005073205.2|	PREDICTED: cyclin-dependent kinase 10 isoform X1 [Mesocricetus auratus]	423(2e-138)	CDK10	8558
c81006_g1_i5	-8.22016	-0.950101	5.47e-08	0.000241294	gi|625218784|ref|XP_007649534.1|	PREDICTED: adenylate cyclase type 6 isoform X1 [Cricetulus griseus]	1625(0.0)	ADCY6	112
c69167_g1_i1	-8.11223	-1.0515	3.36e-07	0.000897379	gi|33285394|emb|AL671921.16|	Mouse DNA sequence from clone RP23-288B16 on chromosome 3, complete sequence	60.0(6e-05)	COX11	1353
c72208_g1_i3	-8.09408	-1.05959	1.13e-05	0.0102343	gi|589925568|ref|XR_442721.1|	PREDICTED: Peromyscus maniculatus bairdii uncharacterized LOC102921219 (LOC102921219), ncRNA	591(5e-165)	FLCN	201163
c73349_g1_i2	-8.07046	-1.08879	1.47e-05	0.0122652	gi|83583037|gb|AC173208.2|	Mus musculus BAC clone RP24-335A2 from chromosome 16, complete sequence	81.8(4e-11)	TNPO3	23534
c82515_g1_i1	-8.03074	-1.12547	0.000111471	0.0485196	gi|589965154|ref|XM_006995050.1|	PREDICTED: Peromyscus maniculatus bairdii SNRPN upstream reading frame protein-like (LOC102910316), mRNA	359(3e-95)	RP11-701H24.9	NA
c82017_g1_i3	-8.02784	-1.12036	3.56e-12	6.02e-08	gi|589963372|ref|XP_006994234.1|	PREDICTED: thioredoxin domain-containing protein 16 [Peromyscus maniculatus bairdii]	1483(0.0)	TXNDC16	57544
c80014_g1_i3	-8.02571	-1.12423	1.97e-05	0.01449	gi|589913849|ref|XP_006970267.1|	PREDICTED: desmocollin-2 isoform X1 [Peromyscus maniculatus bairdii]	1510(0.0)	DSC2	1824
c79160_g1_i4	-8.00308	-1.14059	0.000108254	0.0479978	gi|1008774406|ref|XP_015859857.1|	PREDICTED: probable ATP-dependent DNA helicase HFM1 isoform X2 [Peromyscus maniculatus bairdii]	2755(0.0)	HFM1	164045
c74632_g1_i4	-7.99256	-1.14164	1.22e-05	0.010719	gi|589948601|ref|XP_006986961.1|	PREDICTED: islet cell autoantigen 1 isoform X4 [Peromyscus maniculatus bairdii]	949(0.0)	ICA1	3382
c81855_g2_i5	-7.89269	-1.23068	1.63e-05	0.0131546	gi|1008748495|ref|XP_015850121.1|	PREDICTED: immunoglobulin superfamily member 11 isoform X2 [Peromyscus maniculatus bairdii]	595(0.0)	IGSF11	152404
c83030_g1_i2	-7.87046	-1.27599	5.01e-05	0.0276217	gi|589965294|ref|XM_006995120.1|	PREDICTED: Peromyscus maniculatus bairdii sorbitol dehydrogenase (Sord), mRNA	2153(0.0)	SORD	6652
c62264_g1_i1	-7.78142	-1.32419	5.16e-05	0.0280752	gi|589932699|ref|XP_006979142.1|	PREDICTED: gamma-glutamyltranspeptidase 1 [Peromyscus maniculatus bairdii]	1093(0.0)	GGT1	2678
c77090_g1_i7	-7.70862	-1.39081	2.95e-05	0.0184493	gi|589942994|ref|XP_006984204.1|	PREDICTED: protein MROH8 isoform X1 [Peromyscus maniculatus bairdii]	1912(0.0)	MROH8	140699
c40685_g1_i1	-7.67044	-1.42517	1.58e-05	0.013003	gi|1008779452|ref|XP_015861772.1|	PREDICTED: thrombopoietin isoform X1 [Peromyscus maniculatus bairdii]	711(0.0)	THPO	7066
c71747_g1_i2	-7.63336	-1.47598	2.31e-05	0.0157676	gi|589941416|ref|XP_006983430.1|	PREDICTED: probable ATP-dependent RNA helicase DDX31 isoform X1 [Peromyscus maniculatus bairdii]	955(0.0)	DDX31	64794
c81775_g1_i2	-7.5927	-1.49085	1.66e-05	0.013234	gi|589915813|ref|XP_006971235.1|	PREDICTED: fibronectin type III domain-containing protein 3B [Peromyscus maniculatus bairdii]	1500(0.0)	FNDC3B	64778
c69697_g1_i3	-7.55779	-1.54275	6.86e-06	0.00790867	gi|1008766014|ref|XP_015856675.1|	PREDICTED: sn1-specific diacylglycerol lipase beta [Peromyscus maniculatus bairdii]	533(0.0)	DAGLB	221955
c78917_g1_i6	-7.51765	-1.57226	9.41e-07	0.00183457	gi|589919902|ref|XM_006972969.1|	PREDICTED: Peromyscus maniculatus bairdii rhomboid domain containing 3 (Rhbdd3), transcript variant X1, mRNA	1017(0.0)	RHBDD3	25807
c74819_g1_i1	-7.47502	-1.59602	2.86e-05	0.0182709	gi|50300691|gb|AC133585.11|	Mus musculus chromosome 14, clone RP24-456G16, complete sequence	73.8(8e-09)	SLC15A3	51296
c80866_g1_i4	-7.41189	-1.64935	3.94e-05	0.0230877	gi|589966796|ref|XM_006995864.1|	PREDICTED: Peromyscus maniculatus bairdii cofilin 2 (muscle) (Cfl2), mRNA	2841(0.0)	CFL2	1073
c65303_g1_i5	-7.35925	-1.70894	2.67e-05	0.0174864	gi|589920446|ref|XP_006973285.1|	PREDICTED: ralBP1-associated Eps domain-containing protein 2 isoform X5 [Peromyscus maniculatus bairdii]	961(0.0)	REPS2	9185
c62333_g1_i1	-7.35435	-1.70408	2.67e-05	0.0174864	gi|1008776036|ref|XP_015860475.1|	PREDICTED: synaptotagmin-like protein 4 isoform X2 [Peromyscus maniculatus bairdii]	476(3e-155)	SYTL4	94121
c82666_g1_i1	-7.32996	-1.71924	7.29e-05	0.0362543	gi|532040467|ref|XM_005363027.1|	PREDICTED: Microtus ochrogaster ribophorin II (Rpn2), transcript variant X3, mRNA	238(1e-58)	RPN2	6185
c64821_g1_i2	-7.32297	-1.73328	6.23e-07	0.00143644	gi|1008766409|ref|XP_015856830.1|	PREDICTED: coiled-coil domain-containing protein 162-like [Peromyscus maniculatus bairdii]	581(0.0)	MYH9	4627
c79641_g1_i2	-7.32098	-1.72621	3.52e-05	0.0212672	gi|589931981|ref|XP_006978792.1|	PREDICTED: armadillo repeat-containing protein 3 isoform X2 [Peromyscus maniculatus bairdii]	1237(0.0)	ARMC3	219681
c75923_g1_i2	-7.29438	-1.7476	8.43e-08	0.000342163	gi|589961932|ref|XM_006993468.1|	PREDICTED: Peromyscus maniculatus bairdii M-phase phosphoprotein 8 (Mphosph8), mRNA	226(6e-55)	GIMAP2	26157
c46311_g1_i1	-7.21464	-1.81201	9.25e-07	0.00183457	gi|594591572|ref|NM_001290630.1|	Mus musculus RNA binding motif protein 41 (Rbm41), transcript variant 4, mRNA	133(6e-27)		NULL
c76443_g1_i3	-7.15453	-1.87748	4.36e-05	0.0246703	gi|1008783153|ref|XP_006989361.2|	PREDICTED: zinc finger protein 707 isoform X1 [Peromyscus maniculatus bairdii]	720(0.0)	ZNF707	286075
c78041_g2_i1	-7.12264	-1.89629	3.87e-05	0.0228465	gi|578799345|ref|XP_006710789.1|	PREDICTED: pre-mRNA-splicing factor 38B isoform X1 [Homo sapiens]	160(1e-38)	PRPF38B	55119
c79533_g3_i12	-7.0214	-1.984	4.68e-05	0.0260803	gi|589916460|ref|XP_006971550.1|	PREDICTED: ADP-dependent glucokinase isoform X1 [Peromyscus maniculatus bairdii]	842(0.0)	ADPGK	83440
c83553_g4_i2	-6.98797	-2.00836	5.37e-08	0.000241294	gi|532009179|ref|XM_005348350.1|	PREDICTED: Microtus ochrogaster neurofascin (Nfasc), transcript variant X2, mRNA	492(3e-135)	NFASC	23114
c83484_g1_i3	-6.93136	1.87461	1.68e-13	5.69e-09	gi|1008785367|ref|XP_015864021.1|	PREDICTED: aryl hydrocarbon receptor nuclear translocator 2 isoform X2 [Peromyscus maniculatus bairdii]	665(0.0)	ARNT2	9915
c79037_g1_i1	-6.90225	-2.07404	5.26e-05	0.0282418	gi|589917010|ref|XP_006971820.1|	PREDICTED: multidrug resistance-associated protein 9 [Peromyscus maniculatus bairdii]	1505(0.0)	ABCC12	94160
c75375_g1_i3	-6.88506	-2.09597	5.33e-05	0.0284635	gi|56090628|ref|NP_001007667.1|	mitochondrial chaperone BCS1 [Rattus norvegicus]	569(0.0)	BCS1L	617
c75990_g1_i4	-6.81713	-2.15496	1.45e-05	0.0122294	gi|22202637|ref|NP_665904.1|	prefoldin subunit 5 isoform gamma [Homo sapiens]	188(1e-55)	PFDN5	5204
c75021_g1_i2	-6.78881	-2.1524	7.73e-05	0.0378711	gi|72255678|gb|AC157809.4|	Mus musculus chromosome 1, clone RP24-375B12, complete sequence	333(6e-87)	SPACA1	81833
c72303_g1_i4	-6.72924	-2.2062	7.65e-05	0.0376812	gi|585184335|ref|XP_006743729.1|	PREDICTED: nuclear receptor-binding protein-like [Leptonychotes weddellii]	533(0.0)	NRBP1	29959
c74507_g1_i7	-6.72338	-2.22549	0.000100234	0.0457903	gi|694977096|ref|XP_009434702.1|	PREDICTED: zinc finger protein 628 [Pan troglodytes]	868(0.0)	ZNF628	89887
c78051_g1_i2	-6.57325	-2.33335	9.14e-05	0.043072	gi|589917836|ref|XP_006972226.1|	PREDICTED: ATP-binding cassette sub-family B member 6, mitochondrial [Peromyscus maniculatus bairdii]	1016(0.0)	ABCB6	10058
c68463_g1_i2	-6.55725	-2.33874	1.14e-09	1.16e-05	gi|37497219|gb|AC134842.3|	Mus musculus BAC clone RP24-375P18 from chromosome 14, complete sequence	115(2e-21)		NULL
c81425_g1_i4	-6.55404	-2.34174	0.000107849	0.0479978	gi|589916545|ref|XP_006971592.1|	PREDICTED: serine/threonine-protein kinase ULK3 isoform X1 [Peromyscus maniculatus bairdii]	414(0.0)	ULK3	25989
c71813_g2_i4	-6.5002	-2.37956	7.78e-05	0.0379518	gi|589968758|ref|XP_006996868.1|	PREDICTED: KDEL motif-containing protein 1 [Peromyscus maniculatus bairdii]	453(3e-148)	KDELC1	79070
c82554_g1_i3	-6.43724	-2.42724	0.000103683	0.046943	gi|589936533|ref|XP_006981034.1|	PREDICTED: protein transport protein Sec16A isoform X3 [Peromyscus maniculatus bairdii]	3918(0.0)	SEC16A	9919
c63108_g1_i1	-6.28243	-2.54382	2.02e-05	0.0147501	gi|880928189|ref|XP_005078227.2|	PREDICTED: kynurenine 3-monooxygenase isoform X2 [Mesocricetus auratus]	600(0.0)	KMO	8564
c78562_g1_i5	-6.23722	-2.57582	6.61e-06	0.00779329	gi|589938538|ref|XP_006982019.1|	PREDICTED: branched-chain-amino-acid aminotransferase, mitochondrial [Peromyscus maniculatus bairdii]	619(0.0)	BCAT2	587
c27940_g1_i1	-6.12956	-2.64785	7.12e-06	0.00795264	gi|589917098|ref|XM_006971802.1|	PREDICTED: Peromyscus maniculatus bairdii keratin 28 (Krt28), mRNA	632(4e-177)	KRT28	162605
c82348_g1_i1	-6.00982	-2.72457	1.34e-05	0.0114764	gi|1008779760|ref|XP_015861887.1|	PREDICTED: poly [ADP-ribose] polymerase 11 isoform X2 [Peromyscus maniculatus bairdii]	446(3e-141)	PARP11	57097
c38442_g1_i1	-5.76766	-2.88501	1.75e-05	0.0134468	gi|46237588|emb|BX883045.1|	Rattus norvegicus chromosome 20, major histocompatibility complex, assembled from 40 BACs, strain Brown Norway (BN/ssNHsd), RT1n haplotype; segment 4/11	95.6(1e-15)	LAMB4	22798
c4870_g1_i2	-5.73142	-2.91181	2.95e-05	0.0184493	gi|589933077|ref|XP_006979327.1|	PREDICTED: LOW QUALITY PROTEIN: PR domain zinc finger protein 13 [Peromyscus maniculatus bairdii]	361(0.0)	PRDM13	59336
c69693_g1_i2	-5.68106	-2.93879	4.21e-05	0.0240946	gi|354791934|gb|JN956435.1|	Mus musculus targeted non-conditional, lacZ-tagged mutant allele Mycbp:tm1e(KOMP)Wtsi; transgenic	210(2e-50)	SKIV2L	6499
c67328_g1_i1	-5.5728	-3.00851	4.03e-05	0.0234663	gi|625207153|ref|XM_003506095.2|	PREDICTED: Cricetulus griseus abhydrolase domain containing 15 (Abhd15), transcript variant X1, partial mRNA	246(5e-61)	FLT3LG	2323
c80260_g1_i7	-5.49859	2.28043	9.99e-05	0.0457903	gi|589921478|ref|XP_006973675.1|	PREDICTED: retinoic acid-induced protein 1 [Peromyscus maniculatus bairdii]	2612(0.0)	RAI1	10743
c75380_g1_i1	-5.32512	-2.1873	1.61e-05	0.0131246	gi|589913568|ref|XP_006970128.1|	PREDICTED: cell death activator CIDE-A [Peromyscus maniculatus bairdii]	395(1e-133)	CIDEA	1149
c74950_g1_i1	-5.27613	2.59503	6.4e-05	0.032446	gi|532034065|ref|XP_005359939.1|	PREDICTED: probable lysosomal cobalamin transporter [Microtus ochrogaster]	885(0.0)	LMBRD1	55788
c74945_g1_i3	-5.21356	2.04867	0.000114197	0.0492832	gi|1008781181|ref|XP_015862413.1|	PREDICTED: vezatin isoform X3 [Peromyscus maniculatus bairdii]	781(0.0)	VEZT	55591
c13070_g1_i2	-4.94955	-1.43699	8.25e-05	0.0396419	gi|470649402|ref|XP_004328223.1|	PREDICTED: DET1 homolog [Tursiops truncatus]	1003(0.0)	DET1	55070
c72473_g1_i4	-4.78111	-2.03953	3.44e-05	0.0208823	gi|1008776053|ref|XP_015860483.1|	PREDICTED: cleavage stimulation factor subunit 2 isoform X3 [Peromyscus maniculatus bairdii]	510(4e-167)	CSTF2	1478
c73216_g1_i1	-4.69234	-0.962119	4.79e-06	0.00630334	gi|148697796|gb|EDL29743.1|	pyruvate dehydrogenase kinase, isoenzyme 3, isoform CRA_a, partial [Mus musculus]	462(7e-158)	PDK3	5165
c76339_g1_i3	-4.37512	-1.46684	3.26e-06	0.00485818	gi|84778130|emb|CT030230.13|	Mouse DNA sequence from clone RP23-392N1 on chromosome 17, complete sequence	117(2e-22)		NULL
c21753_g1_i1	-4.12729	-2.50629	1.8e-05	0.0137229	gi|332205856|ref|NM_028183.1|	Mus musculus RIKEN cDNA 1810062G17 gene (1810062G17Rik), mRNA	73.8(5e-09)	HSD11B1L	374875
c121332_g1_i1	-4.11895	-3.00577	3.67e-05	0.0217606	gi|21655382|emb|AL683814.10|	Mouse DNA sequence from clone RP23-165L23 on chromosome 2, complete sequence	157(2e-34)	SCAF1	58506
c58060_g1_i2	-3.98241	-1.59077	1.89e-05	0.0141784	gi|67906361|gb|AC160560.2|	Mus musculus BAC clone RP23-357O18 from chromosome 9, complete sequence	458(8e-125)		NULL
c2663_g1_i2	1.64477	11.1132	5.63e-05	0.0294565	gi|341833521|gb|JN181159.1|	Peromyscus leucopus mitochondrion, partial genome	452(3e-123)	MT-CO1	NA
c78537_g1_i1	1.92428	4.69974	9.7e-05	0.045148	gi|355344457|gb|JF451088.1|	Peromyscus maniculatus voucher UWBM:80260 tRNA-Thr gene, partial sequence; tRNA-Pro gene, complete sequence; and contol region, partial sequence; mitochondrial	262(4e-66)	RBFOX3	146713
c36267_g1_i1	3.70353	-0.84101	7.29e-05	0.0362543	gi|354796981|gb|JN961482.1|	Mus musculus targeted non-conditional, lacZ-tagged mutant allele Nmnat1:tm1e(EUCOMM)Wtsi; transgenic	117(4e-22)	CARD6	84674
c62038_g2_i3	3.90454	-2.7643	4.67e-06	0.00623209	gi|68270833|gb|AC151535.2|	Mus musculus BAC clone RP23-213M8 from chromosome 7, complete sequence	117(4e-22)	ACAD10	80724
c74206_g1_i1	3.97325	-1.85755	1.24e-05	0.0108392	gi|537165592|gb|ERE73445.1|	hypothetical protein H671_5g14225 [Cricetulus griseus]	568(0.0)	FAM181A	90050
c83465_g1_i5	4.16337	-3.04228	5.57e-05	0.0292708	gi|1008765494|ref|XP_015856488.1|	PREDICTED: receptor-type tyrosine-protein phosphatase V-like isoform X4 [Peromyscus maniculatus bairdii]	202(2e-52)	PTPRH	5794
c72479_g3_i1	4.32996	-2.05958	2.82e-05	0.0182423	gi|66392474|gb|AC156021.2|	Mus musculus BAC clone RP23-256A5 from chromosome 5, complete sequence	135(1e-27)	NYAP1	222950
c58731_g1_i1	4.38391	-2.41859	1.19e-05	0.01066	gi|57222485|gb|AC120405.7|	Mus musculus chromosome 1, clone RP24-409F22, complete sequence	182(9e-42)	IRF9	10379
c248237_g1_i1	4.77989	-1.39611	1.52e-06	0.00265583	gi|66392474|gb|AC156021.2|	Mus musculus BAC clone RP23-256A5 from chromosome 5, complete sequence	107(3e-19)	EOMES	8320
c184055_g1_i1	4.87999	-0.249559	6.51e-07	0.00146752	gi|66392474|gb|AC156021.2|	Mus musculus BAC clone RP23-256A5 from chromosome 5, complete sequence	61.9(3e-05)	STXBP2	6813
c64694_g1_i1	5.13346	0.795998	1.23e-08	6.92e-05	gi|1008783097|ref|XP_015863130.1|	PREDICTED: cysteine and histidine-rich protein 1 isoform X1 [Peromyscus maniculatus bairdii]	258(4e-81)	CYHR1	50626
c54729_g1_i1	5.22544	-1.82384	1.02e-05	0.00973935	gi|589947774|ref|XM_006986493.1|	PREDICTED: Peromyscus maniculatus bairdii phosphatidylinositol glycan anchor biosynthesis, class F (Pigf), mRNA	860(0.0)	PIGF	5281
c70141_g1_i1	5.25015	1.54069	9.88e-05	0.0457403	gi|589929346|ref|XP_006977487.1|	PREDICTED: sodium-dependent serotonin transporter [Peromyscus maniculatus bairdii]	1256(0.0)	SLC6A4	6532
c66037_g1_i1	5.47605	-0.429948	8.93e-05	0.0423118	gi|354792918|gb|JN957419.1|	Mus musculus targeted non-conditional, lacZ-tagged mutant allele Snrpa:tm1e(EUCOMM)Wtsi; transgenic	103(4e-18)	AL365202.1	NA
c83401_g1_i5	5.61558	-3.00119	8.13e-05	0.0392805	gi|625233909|ref|XM_007609909.1|	PREDICTED: Cricetulus griseus APH1B gamma secretase subunit (Aph1b), transcript variant X2, mRNA	952(0.0)	APH1B	83464
c74820_g1_i4	5.75611	1.37375	0.000103011	0.046848	gi|589930379|ref|XP_006977999.1|	PREDICTED: TFIIH basal transcription factor complex helicase XPB subunit isoform X1 [Peromyscus maniculatus bairdii]	1468(0.0)	ERCC3	2071
c68051_g1_i2	5.79945	-2.88318	2.86e-05	0.0182709	gi|354789554|gb|JN954055.1|	Mus musculus targeted KO-first, conditional ready, lacZ-tagged mutant allele Nipsnap3a:tm1a(KOMP)Wtsi; transgenic	157(3e-34)	ABCA1	19
c73734_g1_i2	5.93815	0.447684	5.23e-05	0.0281935	gi|1008760229|ref|XP_006980774.2|	PREDICTED: coiled-coil domain-containing protein 88B [Peromyscus maniculatus bairdii]	898(0.0)	CCDC88B	283234
c80937_g1_i5	5.95285	-2.77798	2.1e-05	0.0149202	gi|589939899|ref|XP_006982686.1|	PREDICTED: semaphorin-6C [Peromyscus maniculatus bairdii]	706(0.0)	SEMA6C	10500
c163430_g1_i1	5.96475	-2.77819	1.71e-05	0.013339	gi|66392474|gb|AC156021.2|	Mus musculus BAC clone RP23-256A5 from chromosome 5, complete sequence	145(8e-31)	GBGT1	26301
c80154_g1_i1	6.00603	-2.74878	1.29e-05	0.0111518	gi|589960302|ref|XP_006992728.1|	PREDICTED: E3 ubiquitin-protein ligase RNF216 isoform X1 [Peromyscus maniculatus bairdii]	1554(0.0)	RNF216	54476
c49858_g1_i2	6.27783	-2.56131	1.67e-07	0.000527748	gi|25045358|emb|AL833787.8|	Mouse DNA sequence from clone RP23-228E2 on chromosome 2, complete sequence	143(5e-30)	OR51J1	79470
c81873_g1_i9	6.28199	-2.54921	0.000111059	0.0485196	gi|664770074|ref|XP_008542598.1|	PREDICTED: KAT8 regulatory NSL complex subunit 3 [Equus przewalskii]	677(0.0)	KANSL3	55683
c73343_g1_i9	6.50682	-2.3747	7.4e-05	0.0366256	gi|26354470|dbj|BAC40863.1|	unnamed protein product [Mus musculus]	300(1e-91)	TTC16	158248
c32558_g1_i2	6.54602	-2.36427	1.81e-06	0.0030098	gi|27848009|emb|AL808105.15|	Mouse DNA sequence from clone RP23-22G24 on chromosome 4, complete sequence	442(4e-120)	WT1	7490
c73366_g1_i6	6.61453	-2.29888	6.03e-05	0.0312162	gi|55926188|ref|NP_001007015.2|	RNA-binding protein 4B [Rattus norvegicus]	361(5e-117)	RBM4B	83759
c70515_g1_i3	6.69058	-2.25422	1.09e-06	0.00201663	gi|1008784877|ref|XP_015863823.1|	PREDICTED: lamin tail domain-containing protein 1 isoform X4 [Peromyscus maniculatus bairdii]	785(0.0)	LMNTD1	160492
c71264_g1_i1	6.86939	-2.11317	1.08e-06	0.00201663	gi|1008769147|ref|XP_015857855.1|	PREDICTED: epithelial-stromal interaction protein 1 isoform X2 [Peromyscus maniculatus bairdii]	570(0.0)	EPSTI1	94240
c81888_g1_i3	6.87564	-2.10504	4.32e-05	0.0245876	gi|967123785|ref|XP_014975158.1|	PREDICTED: ATP-citrate synthase isoform X1 [Macaca mulatta]	1702(0.0)	ACLY	47
c69310_g1_i2	6.93043	-2.0681	6.35e-05	0.0323503	gi|589939682|ref|XP_006982582.1|	PREDICTED: vacuolar protein sorting-associated protein 72 homolog [Peromyscus maniculatus bairdii]	348(6e-113)	VPS72	6944
c82897_g1_i3	6.99081	-1.99491	5.53e-05	0.0292705	gi|625191303|ref|XP_007638393.1|	PREDICTED: band 4.1-like protein 5 isoform X3 [Cricetulus griseus]	1152(0.0)	EPB41L5	57669
c66879_g1_i2	7.02645	-1.98123	4.14e-05	0.0238683	gi|589954025|ref|XP_006989644.1|	PREDICTED: THAP domain-containing protein 4 isoform X1 [Peromyscus maniculatus bairdii]	864(0.0)	THAP4	51078
c72264_g1_i1	7.05588	-1.95986	7.16e-07	0.00157059	gi|42517206|gb|AC132910.8|	Mus musculus chromosome 17, clone RP24-301I14, complete sequence	77.8(4e-10)		NULL
c81594_g1_i1	7.05635	-1.96448	3.63e-05	0.021738	gi|912917167|ref|WP_050307177.1|	hypothetical protein, partial [Salmonella enterica]	233(4e-72)	RPS24	6229
c78828_g1_i2	7.06678	-1.95694	3.27e-05	0.0199557	gi|589922795|ref|XP_006974300.1|	PREDICTED: formin-like protein 2 isoform X4 [Peromyscus maniculatus bairdii]	813(0.0)	FMNL2	114793
c73737_g1_i2	7.07952	-1.94023	7.76e-07	0.00163861	gi|823437730|ref|XP_012423887.1|	PREDICTED: REST corepressor 3 isoform X1 [Odobenus rosmarus divergens]	908(0.0)	RCOR3	55758
c70790_g1_i4	7.07975	-1.9542	5.07e-05	0.0277995	gi|589916819|ref|XP_006971728.1|	PREDICTED: H(+)/Cl(-) exchange transporter 7 [Peromyscus maniculatus bairdii]	1335(0.0)	CLCN7	1186
c79308_g1_i4	7.16054	-1.89266	4.09e-05	0.0237045	gi|1008740194|ref|XP_015845841.1|	PREDICTED: paladin isoform X2 [Peromyscus maniculatus bairdii]	1071(0.0)	PALD1	27143
c81877_g3_i3	7.18502	-1.86515	3.14e-07	0.000859427	gi|568946020|ref|XM_006540106.1|	PREDICTED: Mus musculus zinc finger CCCH-type containing 4 (Zc3h4), transcript variant X5, mRNA	69.9(3e-08)	LZTFL1	54585
c186176_g1_i1	7.2052	-0.637515	7.25e-06	0.00795264	gi|47825172|gb|AC111011.6|	Mus musculus BAC clone RP23-424D18 from 1, complete sequence	52.0(0.018)	LDB3	11155
c63449_g1_i1	7.29601	-1.76774	5.84e-07	0.00137621	gi|1008780098|ref|XP_015862025.1|	PREDICTED: transmembrane protein 121 isoform X2 [Peromyscus maniculatus bairdii]	389(1e-129)	TMEM121	80757
c80466_g1_i1	7.3812	-1.70199	2.97e-07	0.000837537	gi|1008745612|ref|XP_015849022.1|	PREDICTED: centrosome and spindle pole-associated protein 1 isoform X4 [Peromyscus maniculatus bairdii]	1031(0.0)	CSPP1	79848
c82344_g1_i2	7.39725	0.754033	7.31e-06	0.00795264	gi|564379674|ref|XP_006249519.1|	PREDICTED: paxillin isoform X2 [Rattus norvegicus]	1062(0.0)	PXN	5829
c78957_g1_i1	7.58783	-1.53766	9.55e-05	0.0446249	gi|1008787310|ref|XP_015864728.1|	PREDICTED: homeobox protein PKNOX1 isoform X3 [Peromyscus maniculatus bairdii]	650(0.0)	PKNOX1	5316
c75049_g1_i2	7.60294	-1.50532	2.07e-05	0.0149029	gi|625213646|ref|XP_007647438.1|	PREDICTED: testis anion transporter 1 isoform X2 [Cricetulus griseus]	898(0.0)	SLC26A8	116369
c163343_g1_i1	7.66395	-1.45324	1.87e-05	0.0141257	gi|568995475|ref|XM_006522199.1|	PREDICTED: Mus musculus xyloside xylosyltransferase 1 (Xxylt1), transcript variant X1, mRNA	50.1(0.053)	NPTXR	23467
c72041_g1_i1	7.66779	-1.44959	2.32e-05	0.0157676	gi|625226556|ref|XR_484134.1|	PREDICTED: Cricetulus griseus uncharacterized LOC103164486 (LOC103164486), ncRNA	97.6(7e-16)	NCOA2	10499
c78323_g1_i2	7.67684	-1.43619	1.52e-07	0.000498687	gi|1008780742|ref|XP_015862254.1|	PREDICTED: WD repeat-containing protein 60 isoform X3 [Peromyscus maniculatus bairdii]	1073(0.0)	WDR60	55112
c76829_g1_i4	7.68797	-0.174825	3.64e-05	0.021738	gi|354485399|ref|XP_003504871.1|	PREDICTED: semaphorin-6D isoform X3 [Cricetulus griseus]	2019(0.0)	SEMA6D	80031
c72989_g1_i4	7.69821	-1.42403	2.53e-07	0.00073417	gi|589948426|ref|XP_006986875.1|	PREDICTED: adrenocortical dysplasia protein homolog [Peromyscus maniculatus bairdii]	634(0.0)	ACD	65057
c82826_g1_i6	7.76309	-1.37358	1.92e-05	0.0142188	gi|74228111|dbj|BAE38012.1|	unnamed protein product [Mus musculus]	172(8e-46)	RNF112	7732
c79070_g1_i9	7.7677	-1.35738	2.23e-05	0.0153931	gi|589944642|ref|XP_006985012.1|	PREDICTED: tight junction-associated protein 1 isoform X1 [Peromyscus maniculatus bairdii]	595(0.0)	TJAP1	93643
c70336_g1_i2	7.79628	-1.32635	1.7e-05	0.013339	gi|1008748384|ref|XP_015850075.1|	PREDICTED: golgin subfamily B member 1 isoform X3 [Peromyscus maniculatus bairdii]	535(3e-165)	GOLGB1	2804
c78163_g1_i5	7.87029	-1.26728	2.21e-05	0.0153213	gi|149068272|gb|EDM17824.1|	ubiquitin specific protease 47 (predicted), isoform CRA_a [Rattus norvegicus]	322(2e-102)	USP47	55031
c81989_g2_i3	7.95253	-1.20628	2.04e-05	0.0147501	gi|478488140|ref|XP_004418458.1|	PREDICTED: protein RIC-3 isoform X1 [Ceratotherium simum simum]	268(1e-124)	RIC3	79608
c73319_g1_i3	7.95875	-1.20965	2.39e-05	0.0160512	gi|532021577|ref|XP_005354156.1|	PREDICTED: speriolin isoform X1 [Microtus ochrogaster]	769(0.0)	SPATC1	375686
c82199_g1_i4	7.96977	-1.18731	1.72e-05	0.013339	gi|537135554|gb|ERE66284.1|	zinc finger protein [Cricetulus griseus]	414(7e-131)	ZNF783	100289678
c83401_g1_i7	7.99714	-1.15458	6.78e-08	0.000286498	gi|625233909|ref|XM_007609909.1|	PREDICTED: Cricetulus griseus APH1B gamma secretase subunit (Aph1b), transcript variant X2, mRNA	942(0.0)	APH1B	83464
c82999_g1_i4	8.02355	-1.13705	5.18e-05	0.0280752	gi|884943348|ref|XP_012998543.1|	PREDICTED: potassium voltage-gated channel subfamily D member 3 isoform X1 [Cavia porcellus]	248(4e-72)	KCND3	3752
c72531_g1_i2	8.12133	-1.04915	1.02e-05	0.00973935	gi|1008760711|ref|XP_015854642.1|	PREDICTED: potassium channel subfamily K member 4 isoform X2 [Peromyscus maniculatus bairdii]	605(0.0)	KCNK4	50801
c79035_g1_i2	8.14377	-1.03846	1.48e-05	0.0122652	gi|56562633|emb|AL662812.12|	Mouse DNA sequence from clone RP23-48A2 on chromosome 11, complete sequence	73.8(1e-08)	SHC2	25759
c68967_g1_i5	8.16303	-1.00187	9.57e-08	0.000359407	gi|1008744641|ref|XP_006974368.2|	PREDICTED: glucoside xylosyltransferase 1 isoform X1 [Peromyscus maniculatus bairdii]	754(0.0)	GXYLT1	283464
c48654_g1_i2	8.19488	-0.985624	1.62e-05	0.0131246	gi|1008791315|ref|XP_015841679.1|	PREDICTED: protein SCAI isoform X3 [Peromyscus maniculatus bairdii]	558(0.0)	SCAI	286205
c73419_g1_i3	8.35868	-0.839467	1.04e-05	0.00975153	gi|1008786741|ref|XP_015864520.1|	PREDICTED: poly(A) RNA polymerase, mitochondrial isoform X2 [Peromyscus maniculatus bairdii]	1011(0.0)	MTPAP	55149
c72647_g1_i2	8.39576	-0.786635	8.17e-06	0.00857669	gi|755546958|ref|XP_011243058.1|	PREDICTED: sodium bicarbonate cotransporter 3 isoform X16 [Mus musculus]	1416(0.0)	SLC4A7	9497
c74200_g1_i1	8.43318	-0.773049	2.73e-06	0.00413038	gi|589956306|ref|XP_006990765.1|	PREDICTED: WD repeat-containing protein 43 [Peromyscus maniculatus bairdii]	822(0.0)	WDR43	23160
c73679_g1_i2	8.47028	-0.734711	2.2e-05	0.0153213	gi|589914770|ref|XM_006970661.1|	PREDICTED: Peromyscus maniculatus bairdii histone H2A.Z-like (LOC102919034), mRNA	858(0.0)	H2AFZ	3015
c68400_g1_i1	8.67479	-0.548116	9.47e-06	0.00929392	gi|589928220|ref|XM_006976871.1|	PREDICTED: Peromyscus maniculatus bairdii FUN14 domain-containing protein 1-like (LOC102905246), mRNA	2214(0.0)	C2orf78	388960
c63190_g1_i1	8.71177	-0.502775	2.97e-08	0.000150646	gi|56847738|gb|AC154216.1|	Mus musculus BAC clone RP24-354I21 from 13, complete sequence	155(2e-33)	PITX2	5308
c83107_g2_i1	8.78035	-0.441962	7.32e-06	0.00795264	gi|354470936|ref|XP_003497700.1|	PREDICTED: vesicle-associated membrane protein 4 isoform X1 [Cricetulus griseus]	169(6e-49)	VAMP4	8674
c83341_g1_i11	8.81066	-0.404818	7.37e-06	0.00795264	gi|589953262|ref|XP_006989272.1|	PREDICTED: E3 ubiquitin-protein ligase RNF14 isoform X1 [Peromyscus maniculatus bairdii]	919(0.0)	RNF14	9604
c77466_g1_i3	8.88378	-0.346207	5.7e-06	0.00705039	gi|1008786597|ref|XP_015864469.1|	PREDICTED: leucine-rich repeat-containing protein 9 [Peromyscus maniculatus bairdii]	2755(0.0)	LRRC9	341883
c74110_g1_i2	8.88622	-0.327399	0.000104216	0.0469744	gi|1008777054|ref|XP_015860857.1|	PREDICTED: solute carrier family 12 member 4 isoform X3 [Peromyscus maniculatus bairdii]	1081(0.0)	SLC12A4	6560
c81094_g1_i4	8.99796	-0.232075	8.6e-09	5.81e-05	gi|685551085|ref|XP_009208671.1|	PREDICTED: methionyl-tRNA formyltransferase, mitochondrial isoform X2 [Papio anubis]	335(2e-132)	MTFMT	123263
c69969_g1_i2	9.05707	-0.184684	9.53e-06	0.00929392	gi|1008787908|ref|XP_015864970.1|	PREDICTED: epsilon-sarcoglycan isoform X4 [Peromyscus maniculatus bairdii]	903(0.0)	SGCE	8910
c70328_g1_i1	9.17472	-0.0688153	4.04e-06	0.00561311	gi|1008776015|ref|XP_015860467.1|	PREDICTED: protein diaphanous homolog 2 isoform X1 [Peromyscus maniculatus bairdii]	1006(0.0)	DIAPH2	1730
c77536_g2_i5	9.19396	-0.0532655	0.000113614	0.0492408	gi|589932038|ref|XM_006978759.1|	PREDICTED: Peromyscus maniculatus bairdii muscleblind-like splicing regulator 2 (Mbnl2), transcript variant X2, mRNA	2750(0.0)	MBNL2	10150
c80796_g1_i2	9.20442	-0.0407714	9.08e-06	0.00921469	gi|589968476|ref|XP_006996727.1|	PREDICTED: acid ceramidase [Peromyscus maniculatus bairdii]	734(0.0)	ASAH1	427
c73851_g1_i2	9.24	-0.00663342	0.000110005	0.0485059	gi|148673748|gb|EDL05695.1|	RIKEN cDNA 1700012H17, isoform CRA_c, partial [Mus musculus]	649(0.0)	FAM110B	90362
c81773_g1_i4	9.26454	1.284	1.65e-06	0.00283767	gi|589961181|ref|XP_006993162.1|	PREDICTED: 28S ribosomal protein S2, mitochondrial [Peromyscus maniculatus bairdii]	468(2e-158)	MRPS2	51116
c78621_g1_i3	9.30268	0.0552898	3.5e-06	0.00513098	gi|589927938|ref|XP_006976794.1|	PREDICTED: oxidoreductase NAD-binding domain-containing protein 1 [Peromyscus maniculatus bairdii]	339(4e-152)	OXNAD1	92106
c76772_g1_i2	9.38921	0.143247	2.39e-06	0.00368202	gi|1008783274|ref|XP_006989364.2|	PREDICTED: protein FAM83H isoform X1 [Peromyscus maniculatus bairdii]	2136(0.0)	FAM83H	286077
c76452_g1_i3	9.39422	0.147699	1.08e-05	0.00993992	gi|589917758|ref|XP_006972187.1|	PREDICTED: phenylalanine--tRNA ligase beta subunit [Peromyscus maniculatus bairdii]	885(0.0)	FARSB	10056
c78866_g1_i1	9.44417	0.188783	9.94e-05	0.0457903	gi|625212174|ref|XM_007648635.1|	PREDICTED: Cricetulus griseus phosphatidylinositol binding clathrin assembly protein (Picalm), transcript variant X5, mRNA	2640(0.0)	PICALM	8301
c78627_g1_i4	9.50637	0.256848	6.96e-05	0.0349506	gi|537211784|gb|ERE80719.1|	F-box only protein 18 [Cricetulus griseus]	852(0.0)	FBXO18	84893
c82582_g5_i2	9.70807	0.449944	5.9e-05	0.0306803	gi|589935184|ref|XM_006980304.1|	PREDICTED: Peromyscus maniculatus bairdii ArfGAP with SH3 domain, ankyrin repeat and PH domain 1 (Asap1), transcript variant X4, mRNA	1572(0.0)		NULL
c82953_g1_i3	9.7091	0.446884	2.19e-06	0.00346853	gi|589965940|ref|XP_006995500.1|	PREDICTED: zinc finger protein 775 [Peromyscus maniculatus bairdii]	509(3e-165)	ZNF775	285971
c82548_g2_i3	9.75866	1.8978	8.4e-05	0.0401612	gi|1008745770|ref|XP_015849088.1|	PREDICTED: protein PRRC2C isoform X6 [Peromyscus maniculatus bairdii]	1253(0.0)	PRRC2C	23215
c81294_g1_i2	9.78626	1.78961	1.7e-06	0.00287932	gi|589918931|ref|XP_006972674.1|	PREDICTED: neprilysin [Peromyscus maniculatus bairdii]	1379(0.0)	MME	4311
c74217_g1_i3	9.79433	0.52816	1.94e-06	0.00316766	gi|589965956|ref|XP_006995508.1|	PREDICTED: zinc finger protein 282-like [Peromyscus maniculatus bairdii]	450(2e-147)	ZNF391	346157
c79965_g1_i2	9.96231	0.692841	6.12e-05	0.0314342	gi|589916234|ref|XP_006971439.1|	PREDICTED: syntaxin-2 isoform X1 [Peromyscus maniculatus bairdii]	471(1e-155)	STX2	2054
c65134_g1_i1	10.0842	0.805591	6.14e-05	0.0314342	gi|589916789|ref|XP_006971713.1|	PREDICTED: 28S ribosomal protein S34, mitochondrial [Peromyscus maniculatus bairdii]	361(7e-122)	MRPS34	65993
c64252_g1_i3	10.12	0.845293	1.78e-09	1.5e-05	gi|332824830|ref|XP_003311502.1|	PREDICTED: LOW QUALITY PROTEIN: histone chaperone ASF1A [Pan troglodytes]	344(9e-110)	ASF1A	25842
c80242_g1_i2	10.1839	0.904601	5.54e-05	0.0292705	gi|589957601|ref|XP_006991400.1|	PREDICTED: protein transport protein Sec24A [Peromyscus maniculatus bairdii]	1599(0.0)	SEC24A	10802
c70726_g1_i1	10.2777	0.998101	9.74e-07	0.00186454	gi|1008707023|ref|XP_015861216.1|	PREDICTED: tryptophan--tRNA ligase, cytoplasmic [Peromyscus maniculatus bairdii]	891(0.0)	WARS	7453
c70717_g1_i3	10.3955	1.1115	4.38e-05	0.0246703	gi|589916857|ref|XP_006971746.1|	PREDICTED: mitochondrial basic amino acids transporter [Peromyscus maniculatus bairdii]	501(1e-170)	SLC25A29	123096
c56959_g1_i1	10.3992	1.11386	4.57e-05	0.0255923	gi|625277472|ref|XM_007632168.1|	PREDICTED: Cricetulus griseus cytidine monophosphate (UMP-CMP) kinase 1, cytosolic (Cmpk1), mRNA	841(0.0)		NULL
c77575_g1_i3	10.4848	1.19927	7.38e-09	5.34e-05	gi|625183755|ref|XP_007647911.1|	PREDICTED: CUGBP Elav-like family member 2 isoform X6 [Cricetulus griseus]	817(0.0)	CELF2	10659
c81026_g1_i2	10.4895	1.2065	9.45e-10	1.06e-05	gi|351702661|gb|EHB05580.1|	Mediator of RNA polymerase II transcription subunit 22 [Heterocephalus glaber]	334(4e-109)	MED22	6837
c77323_g1_i2	10.5569	1.27381	2.4e-06	0.00368202	gi|1008750223|ref|XP_015850809.1|	PREDICTED: CD5 antigen-like isoform X2 [Peromyscus maniculatus bairdii]	687(0.0)	CD5L	922
c73124_g1_i3	10.5923	1.3036	3.54e-06	0.00513098	gi|589926237|ref|XM_006975906.1|	PREDICTED: Peromyscus maniculatus bairdii SFT2 domain containing 1 (Sft2d1), mRNA	1411(0.0)	SFT2D1	113402
c73550_g1_i3	10.7414	1.45275	1.37e-06	0.00247299	gi|589916393|ref|XP_006971518.1|	PREDICTED: D-glucuronyl C5-epimerase [Peromyscus maniculatus bairdii]	1255(0.0)	GLCE	26035
c82110_g1_i1	10.7804	1.49107	5.17e-07	0.00127988	gi|532028299|ref|XP_005357108.1|	PREDICTED: E3 SUMO-protein ligase PIAS3 [Microtus ochrogaster]	1122(0.0)	PIAS3	10401
c78768_g1_i1	10.7993	1.51133	3.7e-07	0.000963167	gi|589935204|ref|XM_006980314.1|	PREDICTED: Peromyscus maniculatus bairdii PHD finger protein 20-like 1 (Phf20l1), transcript variant X3, mRNA	3634(0.0)	ARF1	375
c80382_g1_i4	10.8997	1.60654	1.44e-09	1.33e-05	gi|589937660|ref|XP_006981587.1|	PREDICTED: ubiquitin carboxyl-terminal hydrolase BAP1 [Peromyscus maniculatus bairdii]	1157(0.0)	BAP1	8314
c81561_g1_i2	10.9864	1.69298	2.92e-05	0.0184493	gi|913487147|ref|XP_013202643.1|	PREDICTED: ral GTPase-activating protein subunit alpha-1 isoform X6 [Microtus ochrogaster]	3749(0.0)	RALGAPA1	253959
c81670_g1_i4	11.1161	1.81738	5.75e-07	0.00137621	gi|149027297|gb|EDL82964.1|	zinc finger RNA binding protein, isoform CRA_b [Rattus norvegicus]	237(2e-70)	ZFR	51663
c56876_g1_i2	11.172	1.87566	2.39e-05	0.0160512	gi|589929410|ref|XP_006977519.1|	PREDICTED: protein FAM222B isoform X1 [Peromyscus maniculatus bairdii]	1013(0.0)	FAM222B	55731
c79369_g1_i2	11.3008	2.00012	3.09e-05	0.0190816	gi|354787963|gb|JN952464.1|	Mus musculus targeted KO-first, conditional ready, lacZ-tagged mutant allele Kcnk15:tm1a(EUCOMM)Wtsi; transgenic	563(4e-156)	SNAPC2	6618
c82787_g1_i1	11.3926	2.09607	2.45e-05	0.0163627	gi|1008750909|ref|XP_015851077.1|	PREDICTED: phosphatase and actin regulator 2 isoform X1 [Peromyscus maniculatus bairdii]	769(0.0)	PHACTR2	9749
c83193_g1_i3	11.5692	2.26793	1.72e-05	0.013339	gi|524958043|ref|XP_005078980.1|	PREDICTED: small G protein signaling modulator 1 isoform X1 [Mesocricetus auratus]	1920(0.0)	SGSM1	129049
c79057_g1_i2	11.6413	2.33885	7.28e-07	0.00157059	gi|1008769352|ref|XP_015857925.1|	PREDICTED: protein CLEC16A isoform X6 [Peromyscus maniculatus bairdii]	1693(0.0)	CLEC16A	23274
c82989_g1_i2	11.6903	2.38931	1.37e-07	0.000462981	gi|1008740554|ref|XP_015846700.1|	PREDICTED: kinesin-like protein KIF13A isoform X4 [Peromyscus maniculatus bairdii]	3326(0.0)	KIF13A	63971
c71883_g1_i1	11.7836	2.47895	2.1e-05	0.0149202	gi|511934141|ref|XM_004785974.1|	PREDICTED: Mustela putorius furo UDP-Gal:betaGlcNAc beta 1,4- galactosyltransferase, polypeptide 5 (B4GALT5), partial mRNA	319(1e-82)	TOPORS	10210
c81716_g1_i1	11.8524	2.55013	1.32e-07	0.00046021	gi|148667067|gb|EDK99483.1|	mCG132973, isoform CRA_a, partial [Mus musculus]	493(4e-161)	EMC3	55831
c78575_g1_i5	11.8623	2.55937	3.25e-05	0.0199557	gi|625202385|ref|XP_007642824.1|	PREDICTED: LOW QUALITY PROTEIN: macrophage erythroblast attacher [Cricetulus griseus]	719(0.0)	MAEA	10296
c79933_g1_i2	11.9981	2.69342	1.29e-07	0.00046021	gi|28972546|dbj|BAC65689.1|	mKIAA0962 protein [Mus musculus]	1408(0.0)	DNAJC16	23341
c77167_g2_i4	12.0747	2.77059	2.67e-12	5.41e-08	gi|532050732|ref|XP_005368127.1|	PREDICTED: forkhead box protein K1, partial [Microtus ochrogaster]	1134(0.0)	FOXK1	221937
c79914_g1_i4	12.0985	2.79503	8.2e-06	0.00857669	gi|524961508|ref|XP_005080686.1|	PREDICTED: huntingtin-interacting protein 1-related protein isoform X1 [Mesocricetus auratus]	1873(0.0)	HIP1R	9026
c78877_g1_i1	12.1648	2.86005	1.12e-05	0.0102343	gi|568999241|ref|XP_006523829.1|	PREDICTED: afadin isoform X14 [Mus musculus]	3233(0.0)	MLLT4	4301
c75063_g1_i3	12.4091	3.1023	9.18e-06	0.00921469	gi|589937745|ref|XP_006981629.1|	PREDICTED: lysosome-associated membrane glycoprotein 2 isoform X3 [Peromyscus maniculatus bairdii]	762(0.0)	LAMP2	3920
c78211_g1_i1	12.5422	3.23411	8.65e-06	0.00894945	gi|545530908|ref|XP_005631565.1|	PREDICTED: EH domain-containing protein 1 isoform X1 [Canis lupus familiaris]	1022(0.0)	EHD1	10938
c81061_g1_i1	12.5715	3.26486	5.64e-06	0.00705039	gi|532022540|ref|XP_005354632.1|	PREDICTED: transmembrane protein 65 [Microtus ochrogaster]	375(1e-116)	TMEM65	157378
c80509_g1_i2	12.9491	3.64091	5.2e-06	0.00668002	gi|589918925|ref|XP_006972671.1|	PREDICTED: ATP-dependent RNA helicase DHX36 isoform X2 [Peromyscus maniculatus bairdii]	1842(0.0)	DHX36	170506
c82221_g1_i3	13.0419	3.73254	0.000111204	0.0485196	gi|58037463|ref|NP_084018.1|	kelch domain-containing protein 10 isoform 1 [Mus musculus]	826(0.0)	KLHDC10	23008
c78115_g1_i1	14.0602	4.74813	1e-08	5.98e-05	gi|532049786|ref|XM_005367604.1|	PREDICTED: Microtus ochrogaster guanine nucleotide binding protein (G protein), gamma 2 (Gng2), mRNA	406(6e-109)	TBL2	26608

## Sheet: BPA_B_M_v_AIN_B_M
seqID	logFC	logCPM	PValue	FDR	accession	annotation	score.evalue.	gene_symbol	EntrezID
c8544_g1_i2	6.29195	-2.49145	1.42e-05	0.00957192	gi|589947424|ref|XP_006986385.1|	PREDICTED: gamma-sarcoglycan [Peromyscus maniculatus bairdii]	494(2e-172)	SGCG	6445
c83574_g1_i6	8.59081	-0.600681	8.9e-06	0.00684174	gi|1008754271|ref|XP_015852286.1|	PREDICTED: nesprin-1 isoform X15 [Peromyscus maniculatus bairdii]	823(0.0)	SYNE1	23345
c83553_g1_i3	7.76085	-1.33666	1.03e-09	7.27e-06	gi|589967566|ref|XM_006996224.1|	PREDICTED: Peromyscus maniculatus bairdii nuclear factor I/X (CCAAT-binding transcription factor) (Nfix), partial mRNA	2839(0.0)	NFIX	4784
c83519_g1_i1	-9.31806	1.33119	5.2e-05	0.0239982	gi|354475889|ref|XP_003500159.1|	PREDICTED: voltage-dependent R-type calcium channel subunit alpha-1E isoform X1 [Cricetulus griseus]	3399(0.0)	CACNA1E	777
c83448_g1_i6	10.9514	3.13243	8.74e-06	0.00680452	gi|589959212|ref|XP_006992193.1|	PREDICTED: cytoplasmic dynein 1 heavy chain 1 isoform X1 [Peromyscus maniculatus bairdii]	9038(0.0)	DYNC1H1	1778
c83338_g1_i6	-7.43296	-1.66315	1.24e-05	0.00868881	gi|1008799802|ref|XP_015844887.1|	PREDICTED: ELMO domain-containing protein 3 [Peromyscus maniculatus bairdii]	394(2e-131)	ELMOD3	84173
c83316_g1_i2	10.425	1.14597	8.57e-08	0.000198526	gi|589925936|ref|XP_006975823.1|	PREDICTED: V-type proton ATPase catalytic subunit A [Peromyscus maniculatus bairdii]	452(2e-150)	ATP6V1A	523
c83303_g1_i4	6.72836	-2.17733	6.41e-05	0.0270509	gi|589917529|ref|XP_006972074.1|	PREDICTED: syntaxin-binding protein 4 isoform X1 [Peromyscus maniculatus bairdii]	565(0.0)	STXBP4	252983
c83214_g1_i2	-7.15908	-1.91372	6.35e-07	0.000912532	gi|1008700329|ref|XP_015855163.1|	PREDICTED: protein FAM210A [Peromyscus maniculatus bairdii]	208(7e-59)	FAM210A	125228
c83194_g1_i6	-11.5289	2.22363	2.96e-10	2.66e-06	gi|625213710|ref|XP_007647468.1|	PREDICTED: liprin-alpha-3 isoform X2 [Cricetulus griseus]	1137(0.0)	PPFIA3	8541
c83181_g5_i2	2.95181	-2.55625	8.8e-05	0.0337916	gi|82491606|emb|CT025592.14|	Mouse DNA sequence from clone RP23-431J17 on chromosome 16, complete sequence	115(6e-22)	NOTCH1	4851
c83168_g1_i1	-7.43997	-1.69584	3.36e-05	0.0174532	gi|589935397|ref|XP_006980470.1|	PREDICTED: sodium/hydrogen exchanger 4 [Peromyscus maniculatus bairdii]	692(0.0)	SLC9A4	389015
c83116_g1_i3	7.57368	0.57975	4.72e-05	0.0222776	gi|589915776|ref|XP_006971217.1|	PREDICTED: polyhomeotic-like protein 3 isoform X3 [Peromyscus maniculatus bairdii]	1295(0.0)	PHC3	80012
c83110_g3_i3	7.75615	-1.3361	2.22e-05	0.0133142	gi|589919656|ref|XP_006972913.1|	PREDICTED: lysine-specific histone demethylase 1B [Peromyscus maniculatus bairdii]	887(0.0)	KDM1B	221656
c83108_g1_i3	12.821	3.5116	8.34e-08	0.000198526	gi|589942368|ref|XM_006983836.1|	PREDICTED: Peromyscus maniculatus bairdii TSC22 domain family, member 1 (Tsc22d1), transcript variant X2, mRNA	2169(0.0)	TSC22D1	8848
c83100_g1_i5	-6.25142	-2.59186	8.25e-05	0.0322265	gi|589915224|ref|XP_006970945.1|	PREDICTED: cilia- and flagella-associated protein 97 isoform X2 [Peromyscus maniculatus bairdii]	302(7e-92)	CFAP97	57587
c83095_g1_i2	5.89229	-2.77304	1.22e-05	0.00860134	gi|124298126|gb|AAI32142.1|	Pik3c2b protein [Mus musculus]	721(0.0)	PIK3C2B	5287
c83068_g1_i3	10.0562	0.788455	3.3e-06	0.00334395	gi|1008731498|ref|XP_006972283.2|	PREDICTED: tensin-1 isoform X4 [Peromyscus maniculatus bairdii]	3156(0.0)	TNS1	7145
c83063_g1_i2	9.13795	-0.0843271	0.000155497	0.0485638	gi|537221410|gb|ERE82532.1|	chondroitin sulfate proteoglycan 4-like protein [Cricetulus griseus]	3915(0.0)	CSPG4	1464
c83028_g1_i9	9.0429	-0.179551	6.01e-06	0.00505	gi|625183312|ref|XP_007646261.1|	PREDICTED: metastasis-associated protein MTA3 isoform X2 [Cricetulus griseus]	890(0.0)	MTA3	57504
c82966_g1_i2	7.08234	-1.89711	3.97e-05	0.0194819	gi|1008783979|ref|XP_015863482.1|	PREDICTED: D-2-hydroxyglutarate dehydrogenase, mitochondrial [Peromyscus maniculatus bairdii]	578(0.0)	D2HGDH	728294
c82915_g1_i10	8.3351	-0.825652	1.07e-05	0.00794275	gi|880921939|ref|XP_012973887.1|	PREDICTED: probable ATP-dependent RNA helicase DDX11 [Mesocricetus auratus]	1462(0.0)	DDX11	1663
c82883_g2_i8	7.55967	-1.4956	2.16e-06	0.00249139	gi|26338862|dbj|BAC33102.1|	unnamed protein product [Mus musculus]	794(0.0)	USP54	159195
c82820_g1_i2	4.30178	3.92363	7.14e-05	0.0291512	gi|1008706966|ref|XP_015861033.1|	PREDICTED: BAI1-associated protein 3 isoform X1 [Peromyscus maniculatus bairdii]	1154(0.0)	BAIAP3	8938
c82788_g2_i7	-6.01354	-2.78105	1.83e-05	0.0112882	gi|1008764315|ref|XP_015856039.1|	PREDICTED: cation channel sperm-associated protein subunit gamma isoform X2 [Peromyscus maniculatus bairdii]	1092(0.0)	CATSPERG	57828
c82788_g2_i1	6.05806	-2.66614	1.82e-05	0.0112881	gi|1008764315|ref|XP_015856039.1|	PREDICTED: cation channel sperm-associated protein subunit gamma isoform X2 [Peromyscus maniculatus bairdii]	760(0.0)	CATSPERG	57828
c82736_g4_i3	6.34088	-2.46598	7.88e-08	0.000198526	gi|589962891|ref|XP_006993997.1|	PREDICTED: ankyrin repeat domain-containing protein 13A isoform X2 [Peromyscus maniculatus bairdii]	640(0.0)	ANKRD13A	88455
c82714_g3_i6	10.1717	0.898576	8.54e-05	0.0332175	gi|1008782778|ref|XP_015863006.1|	PREDICTED: microtubule-associated serine/threonine-protein kinase 3 isoform X4 [Peromyscus maniculatus bairdii]	1934(0.0)	MAST3	23031
c82714_g1_i1	-8.06688	-1.08311	3.87e-05	0.0193092	gi|759185223|ref|XP_011380831.1|	PREDICTED: microtubule-associated serine/threonine-protein kinase 1 isoform X1 [Pteropus vampyrus]	1051(0.0)	MAST1	22983
c82629_g1_i5	12.7135	3.40623	3.25e-05	0.017166	gi|564327143|ref|XP_006228737.1|	PREDICTED: NAD-dependent protein deacetylase sirtuin-2 isoform X3 [Rattus norvegicus]	708(0.0)	SIRT2	22933
c82588_g1_i5	-7.05256	-1.98107	1.8e-05	0.0112422	gi|1008769468|ref|XP_015857974.1|	PREDICTED: ankyrin repeat and EF-hand domain-containing protein 1 [Peromyscus maniculatus bairdii]	1073(0.0)	ANKEF1	63926
c82585_g1_i2	10.8735	1.58417	4.38e-05	0.0210175	gi|589915716|ref|XP_006971187.1|	PREDICTED: PEX5-related protein isoform X18 [Peromyscus maniculatus bairdii]	1066(0.0)	PEX5L	51555
c82583_g1_i7	-6.76737	-2.21073	3.03e-05	0.0165575	gi|1008800143|ref|XP_015845008.1|	PREDICTED: collagen alpha-1(XVIII) chain isoform X6 [Peromyscus maniculatus bairdii]	751(0.0)	COL18A1	80781
c82558_g2_i2	-7.17843	2.85751	3.62e-06	0.00351202	gi|589952450|ref|XM_006988808.1|	PREDICTED: Peromyscus maniculatus bairdii dual serine/threonine and tyrosine protein kinase (Dstyk), mRNA	3687(0.0)	CACNA2D1	781
c82554_g1_i6	-7.51659	-1.59916	8.8e-05	0.0337916	gi|589936531|ref|XP_006981033.1|	PREDICTED: protein transport protein Sec16A isoform X2 [Peromyscus maniculatus bairdii]	4013(0.0)	SEC16A	9919
c82500_g1_i2	8.11811	-1.02691	2.56e-05	0.0148673	gi|625278506|ref|XP_007630897.1|	PREDICTED: semaphorin-3C isoform X2 [Cricetulus griseus]	1180(0.0)	SEMA3C	10512
c82451_g2_i3	-10.9595	1.65714	3.26e-13	8.08e-09	gi|1008753206|ref|XP_015851898.1|	PREDICTED: tight junction protein ZO-2 isoform X3 [Peromyscus maniculatus bairdii]	2021(0.0)	TJP2	9414
c82426_g3_i1	5.38179	-3.0858	0.000139378	0.0450244	gi|589943902|ref|XP_006984649.1|	PREDICTED: prenylcysteine oxidase 1 [Peromyscus maniculatus bairdii]	425(5e-143)	PCYOX1	51449
c82421_g1_i3	-8.69625	-0.521505	8.82e-05	0.0337916	gi|1008742369|ref|XP_015847819.1|	PREDICTED: dynein heavy chain 2, axonemal isoform X6 [Peromyscus maniculatus bairdii]	3287(0.0)	DNAH2	146754
c82415_g1_i4	9.24417	0.0140864	4.68e-06	0.00425904	gi|589926198|ref|XP_006975949.1|	PREDICTED: homeodomain-interacting protein kinase 3 isoform X4 [Peromyscus maniculatus bairdii]	2006(0.0)	HIPK3	10114
c82397_g1_i1	-9.49836	0.242637	4.16e-05	0.0202398	gi|1008703726|ref|XP_015858058.1|	PREDICTED: protein-tyrosine sulfotransferase 1 isoform X2 [Peromyscus maniculatus bairdii]	714(0.0)	TPST1	8460
c82395_g1_i2	11.8899	2.58865	2.61e-07	0.00045928	gi|589927950|ref|XP_006976800.1|	PREDICTED: cadherin-related family member 1 [Peromyscus maniculatus bairdii]	1566(0.0)	CDHR1	92211
c82340_g1_i6	12.0578	2.7537	3.56e-10	2.94e-06	gi|1008748994|ref|XP_015850329.1|	PREDICTED: ribosomal protein S6 kinase alpha-2 isoform X2 [Peromyscus maniculatus bairdii]	1445(0.0)	RPS6KA2	6196
c82333_g4_i5	-4.43955	-1.55993	8.59e-05	0.0332802	gi|589956648|ref|XR_443085.1|	PREDICTED: Peromyscus maniculatus bairdii zinc finger protein 420-like (LOC102923557), misc_RNA	250(5e-62)	NFKBIE	4794
c82287_g1_i3	10.9511	1.66395	4.09e-05	0.0200052	gi|913510965|ref|XP_013208243.1|	PREDICTED: endoplasmic reticulum-Golgi intermediate compartment protein 2 isoform X3 [Microtus ochrogaster]	521(3e-170)	ERGIC2	51290
c82240_g1_i1	6.17164	-2.57967	0.000136117	0.0444049	gi|1008780287|ref|XP_015862087.1|	PREDICTED: adenylate cyclase type 10 isoform X1 [Peromyscus maniculatus bairdii]	3093(0.0)	ADCY10	55811
c82187_g1_i3	10.4028	1.1232	0.000118294	0.040796	gi|148707827|gb|EDL39774.1|	mCG1193, isoform CRA_a, partial [Mus musculus]	257(4e-75)	LYPD1	116372
c82184_g1_i3	-8.94229	-0.304749	9.4e-05	0.0351992	gi|589919678|ref|XM_006972862.1|	PREDICTED: Peromyscus maniculatus bairdii mitochondrial calcium uniporter regulator 1 (Mcur1), partial mRNA	1495(0.0)	COL23A1	91522
c82163_g1_i6	7.77944	-1.3189	2.48e-07	0.00045928	gi|1008726739|ref|XP_015841210.1|	PREDICTED: serine/threonine-protein kinase 36 [Peromyscus maniculatus bairdii]	2208(0.0)	STK36	27148
c82123_g1_i1	-9.23187	-0.0299671	0.000108532	0.0394267	gi|589918988|ref|XP_006999142.1|	PREDICTED: LOW QUALITY PROTEIN: tripartite motif-containing protein 59 [Peromyscus maniculatus bairdii]	743(0.0)	TRIM59	286827
c82110_g1_i1	11.0358	1.74526	4.87e-07	0.000732433	gi|532028299|ref|XP_005357108.1|	PREDICTED: E3 SUMO-protein ligase PIAS3 [Microtus ochrogaster]	1122(0.0)	PIAS3	10401
c82033_g1_i1	12.5725	3.26616	2.9e-05	0.016084	gi|625248861|ref|XP_007615720.1|	PREDICTED: serine/threonine-protein kinase WNK1 isoform X3 [Cricetulus griseus]	3390(0.0)	WNK1	65125
c82018_g1_i2	8.05726	-1.0697	2.71e-09	1.68e-05	gi|589925047|ref|XP_006975395.1|	PREDICTED: beta-1,4-galactosyltransferase 1 [Peromyscus maniculatus bairdii]	536(8e-174)	B4GALT1	2683
c82007_g1_i5	8.94026	-0.275686	1.07e-05	0.00794275	gi|532003960|ref|XP_005346171.1|	PREDICTED: ubiquitin carboxyl-terminal hydrolase 20 [Microtus ochrogaster]	1071(0.0)	USP20	10868
c81971_g2_i7	-11.2513	1.95381	0.00015094	0.0478617	gi|589961792|ref|XP_006993462.1|	PREDICTED: chromodomain-helicase-DNA-binding protein 8 isoform X5 [Peromyscus maniculatus bairdii]	4190(0.0)	CHD8	57680
c81930_g1_i6	-10.7083	2.58161	1.29e-08	6.11e-05	gi|1008794216|ref|XP_006993837.2|	PREDICTED: LOW QUALITY PROTEIN: echinoderm microtubule-associated protein-like 2 [Peromyscus maniculatus bairdii]	1219(0.0)	EML2	24139
c81927_g1_i3	9.50973	0.261488	3.71e-06	0.00351202	gi|159146447|gb|ABW90686.1|	ItgF3 [Peromyscus maniculatus]	605(0.0)	FAM234A	83986
c81905_g2_i2	-7.4473	-1.65649	1.18e-06	0.00150571	gi|880952400|ref|XP_012978508.1|	PREDICTED: signal peptide peptidase-like 2B isoform X5 [Mesocricetus auratus]	282(5e-91)	SPPL2B	56928
c81902_g1_i2	-7.43645	5.68361	2.3e-42	2.28e-37	gi|589951137|ref|XM_006988156.1|	PREDICTED: Peromyscus maniculatus bairdii acyl-CoA desaturase 2-like (LOC102915706), mRNA	412(4e-111)	FAM86C1	55199
c81863_g1_i3	9.42509	0.187201	4e-06	0.00370719	gi|589956360|ref|XP_006990791.1|	PREDICTED: pecanex-like protein 4 isoform X1 [Peromyscus maniculatus bairdii]	2163(0.0)	PCNX4	64430
c81862_g1_i5	4.59886	-2.03785	6.37e-05	0.0270509	gi|625278544|ref|XP_007630917.1|	PREDICTED: transcription factor SPT20 homolog isoform X8 [Cricetulus griseus]	278(4e-84)	SUPT20H	55578
c81853_g1_i1	-10.7197	1.42378	1.57e-19	7.79e-15	gi|45476639|gb|AC131316.8|	Mus musculus chromosome 1, clone RP23-302H1, complete sequence	250(1e-61)		NULL
c81833_g2_i1	-11.3089	2.00739	1.33e-07	0.000299024	gi|532024290|ref|XP_005355464.1|	PREDICTED: myotubularin-related protein 6 [Microtus ochrogaster]	714(0.0)	MTMR6	9107
c81767_g1_i2	-11.6848	2.37547	1.43e-05	0.00957887	gi|589931472|ref|XP_006978539.1|	PREDICTED: attractin-like protein 1 [Peromyscus maniculatus bairdii]	2729(0.0)	ATRNL1	26033
c81747_g1_i10	-8.12221	-1.06087	0.000133261	0.0437613	gi|1008753290|ref|XP_015851928.1|	PREDICTED: serine/threonine-protein phosphatase 2A 55 kDa regulatory subunit B beta isoform isoform X4 [Peromyscus maniculatus bairdii]	861(0.0)	PPP2R2B	5521
c81730_g1_i1	-8.17718	-0.997324	0.00012443	0.041831	gi|589916294|ref|XM_006971407.1|	PREDICTED: Peromyscus maniculatus bairdii glioblastoma amplified sequence (Gbas), mRNA	676(0.0)	GBAS	2631
c81625_g1_i1	-7.84044	-1.29866	0.000127842	0.0425453	gi|532031858|ref|XP_005358859.1|	PREDICTED: SH3 domain-containing kinase-binding protein 1 isoform X4 [Microtus ochrogaster]	317(2e-93)	SH3KBP1	30011
c81601_g3_i2	10.4379	1.15744	0.000114411	0.0404742	gi|589995141|ref|XP_006998199.1|	PREDICTED: DNA ligase 1 isoform X3 [Peromyscus maniculatus bairdii]	1593(0.0)	LIG1	3978
c81583_g1_i1	10.5931	1.30979	6.23e-05	0.0269866	gi|68131553|ref|NP_084407.1|	protein cornichon homolog 4 [Mus musculus]	287(4e-88)	CNIH4	29097
c81578_g1_i1	8.74176	-0.459471	1.39e-05	0.00944283	gi|1008781991|ref|XP_015862716.1|	PREDICTED: alpha-1A adrenergic receptor isoform X1 [Peromyscus maniculatus bairdii]	883(0.0)	ADRA1A	148
c81523_g1_i1	13.1855	3.87514	6.02e-08	0.00016607	gi|6753384|ref|NP_034001.1|	cyclin-dependent kinase 5 activator 1 [Mus musculus]	528(6e-173)	CDK5R1	8851
c81512_g1_i3	10.0377	0.770852	9.36e-05	0.0351992	gi|589931094|ref|XP_006978353.1|	PREDICTED: cytochrome b-c1 complex subunit 1, mitochondrial [Peromyscus maniculatus bairdii]	494(5e-169)	UQCRC1	7384
c81506_g1_i2	-7.80839	-1.34917	3.72e-06	0.00351202	gi|1008781708|ref|XP_015862606.1|	PREDICTED: IQ and AAA domain-containing protein 1 [Peromyscus maniculatus bairdii]	946(0.0)	IQCA1	79781
c81315_g1_i6	-6.05914	-2.75008	4.74e-06	0.00427102	gi|821140967|ref|XP_012376277.1|	PREDICTED: mitogen-activated protein kinase-binding protein 1 isoform X3 [Dasypus novemcinctus]	607(0.0)	MAPKBP1	23005
c81305_g1_i7	7.2127	-1.80337	3.23e-05	0.0171051	gi|589959311|ref|XM_006992181.1|	PREDICTED: Peromyscus maniculatus bairdii WAS/WASL interacting protein family, member 3 (Wipf3), mRNA	3800(0.0)	WIPF3	644150
c81305_g1_i4	8.45096	0.859408	2.72e-08	8.72e-05	gi|1008790279|ref|XP_015841268.1|	PREDICTED: WAS/WASL-interacting protein family member 3 isoform X2 [Peromyscus maniculatus bairdii]	297(2e-85)	WIPF3	644150
c81291_g1_i1	-10.5474	1.26039	1.78e-05	0.0112422	gi|1012280422|ref|XP_015988069.1|	PREDICTED: serine/threonine-protein kinase PRP4 homolog isoform X1 [Rousettus aegyptiacus]	933(0.0)	PRPF4B	8899
c81217_g1_i5	6.88054	-2.06018	1.02e-06	0.00135802	gi|149019155|gb|EDL77796.1|	Leo1, Paf1/RNA polymerase II complex component, homolog (S. cerevisiae), isoform CRA_a [Rattus norvegicus]	543(0.0)	LEO1	123169
c81190_g1_i1	-10.2474	0.967479	4.34e-07	0.000671787	gi|589966920|ref|XP_006995987.1|	PREDICTED: multivesicular body subunit 12A [Peromyscus maniculatus bairdii]	542(0.0)	MVB12A	93343
c81182_g1_i3	7.59045	-1.48078	7.2e-11	7.14e-07	gi|1008747937|ref|XP_015849914.1|	PREDICTED: collagen alpha-1(XVI) chain isoform X4 [Peromyscus maniculatus bairdii]	764(0.0)	COL16A1	1307
c81166_g1_i2	-8.82681	-0.425118	6.95e-06	0.00569238	gi|90080273|dbj|BAE89618.1|	unnamed protein product [Macaca fascicularis]	486(7e-165)	ARHGEF17	9828
c81094_g3_i1	-11.8883	2.57866	2.14e-11	2.36e-07	gi|568932108|ref|XP_006539342.1|	PREDICTED: uncharacterized protein KIAA2013 isoform X1 [Mus musculus]	1120(0.0)	KIAA2013	90231
c81091_g1_i5	7.75289	0.0229549	1.68e-05	0.0109336	gi|589948190|ref|XP_006986760.1|	PREDICTED: mediator of RNA polymerase II transcription subunit 23 isoform X2 [Peromyscus maniculatus bairdii]	1458(0.0)	MED23	9439
c81082_g2_i5	-7.81056	-1.33799	8.31e-06	0.0065393	gi|589950824|ref|XP_006988063.1|	PREDICTED: apoptosis regulatory protein Siva [Peromyscus maniculatus bairdii]	342(2e-116)	SIVA1	10572
c81026_g1_i2	10.338	1.06475	1.61e-06	0.00194216	gi|351702661|gb|EHB05580.1|	Mediator of RNA polymerase II transcription subunit 22 [Heterocephalus glaber]	334(4e-109)	MED22	6837
c81007_g1_i3	8.62718	-0.562538	1.07e-11	1.76e-07	gi|589923276|ref|XP_006974531.1|	PREDICTED: probable cation-transporting ATPase 13A4 isoform X1 [Peromyscus maniculatus bairdii]	1863(0.0)	ATP13A4	84239
c80996_g1_i5	-8.69511	-0.522206	3.28e-05	0.0171942	gi|589957154|ref|XP_006991179.1|	PREDICTED: SUN domain-containing protein 1 isoform X9 [Peromyscus maniculatus bairdii]	1030(0.0)	SUN1	23353
c80988_g1_i5	-6.49364	-2.42976	3.16e-06	0.00330296	gi|589963576|ref|XP_006994336.1|	PREDICTED: dynein regulatory complex protein 1 isoform X2 [Peromyscus maniculatus bairdii]	600(0.0)	DRC1	92749
c80949_g1_i4	-8.33399	-0.851291	3.26e-06	0.00334395	gi|589963198|ref|XP_006994149.1|	PREDICTED: cilia- and flagella-associated protein 57 [Peromyscus maniculatus bairdii]	2350(0.0)	CFAP57	149465
c80944_g1_i4	9.74951	0.495654	2.62e-06	0.00293077	gi|589933506|ref|XP_006979540.1|	PREDICTED: cytochrome b561 domain-containing protein 1 isoform X1 [Peromyscus maniculatus bairdii]	403(3e-126)	CYB561D1	284613
c80929_g1_i3	9.14083	-0.0843504	7.98e-12	1.58e-07	gi|589936703|ref|XP_006981118.1|	PREDICTED: NADPH-dependent diflavin oxidoreductase 1 isoform X1 [Peromyscus maniculatus bairdii]	926(0.0)	NDOR1	27158
c80868_g1_i3	6.55932	-2.30471	1.09e-06	0.00142857	gi|589916369|ref|XP_006971506.1|	PREDICTED: dual specificity mitogen-activated protein kinase kinase 5 isoform X1 [Peromyscus maniculatus bairdii]	392(0.0)	MAP2K5	5607
c80681_g1_i5	7.41635	-1.63175	2.75e-05	0.0155779	gi|1008796284|ref|XP_015843542.1|	PREDICTED: regulator of telomere elongation helicase 1 isoform X5 [Peromyscus maniculatus bairdii]	999(0.0)	RTEL1	51750
c80662_g1_i4	8.97438	-0.242595	1.52e-11	2.16e-07	gi|589946639|ref|XP_006985997.1|	PREDICTED: protein FAM171A1 [Peromyscus maniculatus bairdii]	1505(0.0)	FAM171A1	221061
c80609_g1_i6	5.50859	-3.01855	0.000120248	0.0409808	gi|589938077|ref|XM_006981731.1|	PREDICTED: Peromyscus maniculatus bairdii zinc finger protein 367 (Znf367), mRNA	2389(0.0)	ACOT9	23597
c80600_g1_i1	-8.67063	-0.539228	2.9e-06	0.00313003	gi|625257054|ref|XP_007619894.1|	PREDICTED: small G protein signaling modulator 3 isoform X8 [Cricetulus griseus]	1222(0.0)	SGSM3	27352
c80567_g1_i1	14.5735	5.259	1.7e-08	7.05e-05	gi|537136232|gb|ERE66431.1|	gamma-aminobutyric acid receptor-associated protein-like 1-like protein [Cricetulus griseus]	195(7e-56)	GABARAPL1	23710
c80390_g1_i2	9.88019	0.623944	9.44e-05	0.0351992	gi|589945918|ref|XP_006985640.1|	PREDICTED: alpha-2-macroglobulin receptor-associated protein [Peromyscus maniculatus bairdii]	671(0.0)	LRPAP1	4043
c80389_g1_i8	9.7783	0.520728	1.87e-14	6.17e-10	gi|725574549|ref|XP_010339508.1|	PREDICTED: protein AF-10 isoform X4 [Saimiri boliviensis boliviensis]	946(0.0)	MLLT10	8028
c80337_g1_i3	7.62997	0.134466	5.18e-05	0.0239982	gi|20073354|gb|AAH26996.1|	Dennd4b protein, partial [Mus musculus]	597(0.0)	DENND4B	9909
c80280_g1_i2	6.80446	-2.12769	6.04e-05	0.0267494	gi|674072921|ref|XP_008843672.1|	PREDICTED: metastasis suppressor protein 1 isoform X2 [Nannospalax galili]	1290(0.0)	MTSS1	9788
c80224_g2_i4	9.08537	-0.12921	1.18e-05	0.0084617	gi|524974381|ref|XM_005086972.1|	PREDICTED: Mesocricetus auratus wntless homolog (Drosophila) (Wls), transcript variant X1, mRNA	278(5e-70)	OR1L8	138881
c80220_g1_i2	11.3341	2.03839	3.47e-07	0.000564654	gi|589917834|ref|XP_006972225.1|	PREDICTED: beta-galactosidase-1-like protein isoform X1 [Peromyscus maniculatus bairdii]	694(0.0)	GLB1L	79411
c80178_g1_i7	-8.33925	-0.848839	2.75e-07	0.00047001	gi|589931429|ref|XP_006978518.1|	PREDICTED: shootin-1 isoform X1 [Peromyscus maniculatus bairdii]	1019(0.0)	SHTN1	57698
c80128_g1_i1	6.32316	-2.48529	0.000131686	0.0436675	gi|524974630|ref|XP_005087149.1|	PREDICTED: trimeric intracellular cation channel type A [Mesocricetus auratus]	295(1e-87)	TMEM38A	79041
c80096_g1_i1	-10.1002	0.823666	1.03e-06	0.00135802	gi|1008778122|ref|XP_015861273.1|	PREDICTED: stAR-related lipid transfer protein 13 isoform X2 [Peromyscus maniculatus bairdii]	2061(0.0)	STARD13	90627
c80084_g1_i4	7.87336	-1.23857	2.96e-05	0.0163057	gi|589941028|ref|XP_006983241.1|	PREDICTED: phosphatidylinositol-glycan biosynthesis class W protein [Peromyscus maniculatus bairdii]	893(0.0)	PIGW	284098
c80064_g1_i7	7.26024	-1.75747	4.79e-09	2.64e-05	gi|1008798602|ref|XP_006995548.2|	PREDICTED: pre-B-cell leukemia transcription factor 4 isoform X2 [Peromyscus maniculatus bairdii]	482(3e-159)	PBX4	80714
c80058_g1_i3	-8.20803	-0.966515	6.67e-06	0.00555584	gi|589941723|ref|XP_006983583.1|	PREDICTED: enoyl-CoA delta isomerase 2, mitochondrial isoform X3 [Peromyscus maniculatus bairdii]	231(3e-70)	ECI2	10455
c80051_g1_i4	6.72186	-2.18896	6.6e-05	0.0275207	gi|625270393|ref|XP_007626737.1|	PREDICTED: latent-transforming growth factor beta-binding protein 2 isoform X2 [Cricetulus griseus]	2982(0.0)	LTBP2	4053
c80035_g1_i2	9.36193	0.121821	2.01e-08	7.67e-05	gi|589945032|ref|XP_006985202.1|	PREDICTED: HMG domain-containing protein 3 [Peromyscus maniculatus bairdii]	2268(0.0)	HMGXB3	22993
c79933_g1_i2	11.9364	2.63316	1.45e-07	0.000318824	gi|28972546|dbj|BAC65689.1|	mKIAA0962 protein [Mus musculus]	1408(0.0)	DNAJC16	23341
c79914_g1_i4	12.1622	2.85679	1.56e-05	0.0103543	gi|524961508|ref|XP_005080686.1|	PREDICTED: huntingtin-interacting protein 1-related protein isoform X1 [Mesocricetus auratus]	1873(0.0)	HIP1R	9026
c79798_g1_i2	11.2632	1.96721	8.22e-05	0.0322265	gi|589929438|ref|XP_006977533.1|	PREDICTED: GPI transamidase component PIG-S [Peromyscus maniculatus bairdii]	1032(0.0)	PIGS	94005
c79668_g1_i7	-9.26163	-0.032883	0.000115089	0.0404742	gi|1008773875|ref|XP_015859632.1|	PREDICTED: LYR motif-containing protein 1 isoform X1 [Peromyscus maniculatus bairdii]	327(3e-106)	LYRM1	57149
c79652_g1_i3	-10.5866	1.29156	2.29e-08	8.12e-05	gi|589923090|ref|XM_006974380.1|	PREDICTED: Peromyscus maniculatus bairdii ADP-ribosylation factor 3 (Arf3), mRNA	733(0.0)	RP1-20N18.10	NA
c79641_g1_i2	-7.4378	-1.64492	2.55e-05	0.0148673	gi|589931981|ref|XP_006978792.1|	PREDICTED: armadillo repeat-containing protein 3 isoform X2 [Peromyscus maniculatus bairdii]	1237(0.0)	ARMC3	219681
c79625_g1_i3	7.3694	-1.66524	2.64e-07	0.00045928	gi|795298661|ref|XP_011822396.1|	PREDICTED: putative RNA-binding protein Luc7-like 1 [Mandrillus leucophaeus]	293(8e-129)	LUC7L	55692
c79617_g1_i2	7.88589	-1.23279	5.64e-05	0.0251975	gi|589959338|ref|XP_006992256.1|	PREDICTED: solute carrier family 13 member 5 isoform X1 [Peromyscus maniculatus bairdii]	1035(0.0)	SLC13A5	284111
c79583_g1_i3	-9.59699	0.336949	3.86e-05	0.0193092	gi|589956674|ref|XM_006990884.1|	PREDICTED: Peromyscus maniculatus bairdii ataxin 3 (Atxn3), transcript variant X2, mRNA	1261(0.0)	ATXN3	4287
c79559_g1_i2	-8.85143	-0.398979	1.91e-08	7.57e-05	gi|1008794282|ref|XP_015842774.1|	PREDICTED: polynucleotide 5'-hydroxyl-kinase NOL9 isoform X1 [Peromyscus maniculatus bairdii]	494(0.0)	NOL9	79707
c79548_g1_i3	-5.83225	0.0813661	0.000109875	0.0397688	gi|589925837|ref|XP_006975776.1|	PREDICTED: IQ calmodulin-binding motif-containing protein 1 [Peromyscus maniculatus bairdii]	756(0.0)	IQCB1	9657
c79391_g1_i2	7.67423	-1.41062	2.1e-05	0.0126875	gi|671030575|ref|XP_008706081.1|	PREDICTED: tudor domain-containing protein 7 isoform X3 [Ursus maritimus]	1764(0.0)	TDRD7	23424
c79365_g1_i1	-8.26501	-0.940329	8.05e-06	0.00638977	gi|1008798617|ref|XP_015844421.1|	PREDICTED: microcephalin isoform X2 [Peromyscus maniculatus bairdii]	1120(0.0)	MCPH1	79648
c79344_g1_i2	7.63727	-1.43809	1.86e-07	0.00036615	gi|532043001|ref|XP_005364329.1|	PREDICTED: DNA helicase INO80 [Microtus ochrogaster]	2349(0.0)	INO80	54617
c79322_g1_i1	-7.2316	-1.82755	1.78e-05	0.0112422	gi|1008798998|ref|XP_015844571.1|	PREDICTED: uncharacterized protein LOC102912958 isoform X1 [Peromyscus maniculatus bairdii]	2448(0.0)	CNKSR2	22866
c79266_g2_i3	-2.95617	-2.2239	0.000141194	0.045316	gi|589948847|ref|XM_006987022.1|	PREDICTED: Peromyscus maniculatus bairdii ribonucleoprotein, PTB-binding 1 (Raver1), transcript variant X3, mRNA	281(7e-72)	RAVER1	125950
c79080_g1_i5	8.64568	-0.549979	9.39e-06	0.00710622	gi|537156128|gb|ERE72929.1|	transcriptional repressor protein YY1-like protein [Cricetulus griseus]	283(7e-84)	YY1	7528
c79028_g1_i6	7.45061	-1.59824	1.76e-07	0.000365311	gi|589939779|ref|XP_006982628.1|	PREDICTED: OTU domain-containing protein 7B [Peromyscus maniculatus bairdii]	1491(0.0)	OTUD7B	56957
c78948_g1_i1	-2.81527	2.95784	0.000140571	0.0452625	gi|1008751275|ref|XP_015851214.1|	PREDICTED: tetraspanin-17 isoform X2 [Peromyscus maniculatus bairdii]	503(6e-167)	TSPAN17	26262
c78884_g1_i1	8.41249	-0.762973	9.43e-05	0.0351992	gi|589934531|ref|XP_006980046.1|	PREDICTED: dynein heavy chain 5, axonemal [Peromyscus maniculatus bairdii]	4072(0.0)	DNAH5	1767
c78634_g1_i1	-7.25797	-1.83389	3.44e-05	0.0176955	gi|589931353|ref|XP_006978481.1|	PREDICTED: palmitoyltransferase ZDHHC6 [Peromyscus maniculatus bairdii]	577(0.0)	ZDHHC6	64429
c78627_g1_i6	10.769	1.48298	6.2e-05	0.0269683	gi|1008785275|ref|XP_015863987.1|	PREDICTED: F-box DNA helicase 1 isoform X1 [Peromyscus maniculatus bairdii]	1493(0.0)	FBXO18	84893
c78618_g1_i3	10.6276	1.34382	5.35e-05	0.0243229	gi|117938843|gb|AAH07162.1|	Pdap1 protein, partial [Mus musculus]	211(3e-62)	PDAP1	11333
c78586_g1_i3	-8.35997	-0.856294	1.8e-07	0.000365311	gi|357527369|ref|NP_958759.2|	protein arginine N-methyltransferase 8 [Mus musculus]	659(0.0)	PRMT8	56341
c78575_g1_i5	11.4489	2.15028	6.39e-05	0.0270509	gi|625202385|ref|XP_007642824.1|	PREDICTED: LOW QUALITY PROTEIN: macrophage erythroblast attacher [Cricetulus griseus]	719(0.0)	MAEA	10296
c78496_g1_i1	10.6965	1.41685	0.000121601	0.0412998	gi|532021846|ref|XM_005354234.1|	PREDICTED: Microtus ochrogaster extracellular leucine-rich repeat and fibronectin type III domain containing 2 (Elfn2), mRNA	365(2e-96)	ARHGAP33	115703
c78456_g1_i1	7.29479	-1.73338	5.99e-05	0.026658	gi|1008794748|ref|XP_015842950.1|	PREDICTED: protein FAM156A/FAM156B-like [Peromyscus maniculatus bairdii]	353(7e-115)	FAM156B	727866
c78410_g1_i4	-6.48242	-2.4394	4.85e-05	0.0226785	gi|537268419|gb|ERE91535.1|	ecto-NOX disulfide-thiol exchanger 1 [Cricetulus griseus]	1111(0.0)	ENOX1	55068
c78250_g1_i3	-8.48188	-0.767452	5.9e-06	0.00505	gi|148709272|gb|EDL41218.1|	xylosylprotein beta1,4-galactosyltransferase, polypeptide 7 (galactosyltransferase I), isoform CRA_b, partial [Mus musculus]	325(5e-99)	B4GALT7	11285
c78243_g1_i1	-9.40454	0.152043	1.27e-06	0.00159681	gi|589936204|ref|XP_006980871.1|	PREDICTED: putative homeodomain transcription factor 1 isoform X3 [Peromyscus maniculatus bairdii]	1306(0.0)	PHTF1	10745
c78201_g1_i2	-9.22081	-0.0414392	1.66e-08	7.05e-05	gi|2190592|gb|AAB60929.1|	Hermansky-Pudlak syndrome protein homolog [Mus musculus]	1147(0.0)	HPS1	3257
c78192_g1_i1	-10.5998	1.30124	3.66e-05	0.0187058	gi|589959565|ref|XP_006992369.1|	PREDICTED: xaa-Pro aminopeptidase 1 isoform X1 [Peromyscus maniculatus bairdii]	1271(0.0)	XPNPEP1	7511
c78188_g1_i5	-7.37422	-1.76744	2.63e-05	0.0151498	gi|589953962|ref|XP_006989614.1|	PREDICTED: peptide chain release factor 1, mitochondrial isoform X1 [Peromyscus maniculatus bairdii]	474(0.0)	KBTBD7	84078
c78184_g1_i5	-8.39459	-0.815577	2.61e-08	8.63e-05	gi|672073528|ref|XM_003751210.3|	PREDICTED: Rattus norvegicus putative GTP-binding protein 6-like (LOC100912590), mRNA	105(1e-18)	GTPBP6	8225
c78179_g1_i1	13.6189	4.30638	2.12e-08	7.77e-05	gi|589943633|ref|XP_006984517.1|	PREDICTED: low-density lipoprotein receptor-related protein 11 [Peromyscus maniculatus bairdii]	727(0.0)	LRP11	84918
c78117_g2_i1	-9.2506	-0.000981111	6.14e-05	0.0269226	gi|589968231|ref|XM_006996548.1|	PREDICTED: Peromyscus maniculatus bairdii LysM, putative peptidoglycan-binding, domain containing 4 (Lysmd4), mRNA	2101(0.0)	PRSS36	146547
c78110_g1_i2	-7.32301	-1.81092	3.12e-05	0.0169309	gi|589926760|ref|XP_006976218.1|	PREDICTED: lipase maturation factor 2 [Peromyscus maniculatus bairdii]	425(5e-137)	LMF2	91289
c77981_g1_i2	6.47545	-2.36394	3.31e-06	0.00334395	gi|354492507|ref|XP_003508389.1|	PREDICTED: F-box/LRR-repeat protein 13 isoform X2 [Cricetulus griseus]	767(0.0)	FBXL13	222235
c77910_g1_i2	-8.39803	-0.829223	7.15e-06	0.00581014	gi|1008702949|ref|XP_015854998.1|	PREDICTED: probable ATP-dependent RNA helicase DHX35 isoform X2 [Peromyscus maniculatus bairdii]	1014(0.0)	DHX35	60625
c77862_g1_i3	-6.06523	-0.159203	3.13e-06	0.00330296	gi|589925340|ref|XP_006975535.1|	PREDICTED: REM2- and Rab-like small GTPase 1 [Peromyscus maniculatus bairdii]	524(2e-179)	RSG1	79363
c77818_g1_i2	9.6895	0.434891	1.47e-08	6.61e-05	gi|694914090|ref|XP_009448607.1|	PREDICTED: CCR4-NOT transcription complex subunit 6 isoform X3 [Pan troglodytes]	682(0.0)	CNOT6	57472
c77780_g1_i2	-7.17279	-1.87795	7.34e-05	0.029824	gi|589940353|ref|XM_006982848.1|	PREDICTED: Peromyscus maniculatus bairdii Niemann-Pick disease, type C2 (Npc2), mRNA	920(0.0)	NPC2	10577
c77689_g1_i3	10.4146	1.13545	6.44e-05	0.0270509	gi|1008760112|ref|XP_015854442.1|	PREDICTED: type I inositol 3,4-bisphosphate 4-phosphatase isoform X3 [Peromyscus maniculatus bairdii]	1793(0.0)	INPP4A	3631
c77667_g1_i2	5.77575	-2.85224	3.04e-05	0.0165575	gi|589932646|ref|XP_006979116.1|	PREDICTED: CDGSH iron-sulfur domain-containing protein 1 isoform X1 [Peromyscus maniculatus bairdii]	183(6e-50)	CISD1	55847
c77611_g1_i4	-6.26124	-2.63334	0.000111769	0.0401612	gi|589924028|ref|XM_006974833.1|	PREDICTED: Peromyscus maniculatus bairdii AHA1, activator of heat shock 90kDa protein ATPase homolog 2 (yeast) (Ahsa2), mRNA	176(8e-40)	CBX3	11335
c77570_g1_i5	-8.70322	-0.513787	7.47e-05	0.0301158	gi|589923046|ref|XP_006974420.1|	PREDICTED: ankyrin repeat and SOCS box protein 8 [Peromyscus maniculatus bairdii]	420(5e-139)	ASB8	140461
c77531_g1_i6	7.40936	-1.63907	3.36e-05	0.0174532	gi|253735878|gb|AC225445.3|	Mus musculus FOSMID clone WI1-1425L8 from chromosome 12, complete sequence	438(1e-118)		NULL
c77501_g2_i3	-8.79305	-0.444624	9.62e-05	0.0356074	gi|767936846|ref|XP_011542059.1|	PREDICTED: probable ATP-dependent RNA helicase DDX46 isoform X1 [Homo sapiens]	500(6e-164)	DDX46	9879
c77465_g1_i2	6.40505	-2.41984	8.61e-08	0.000198526	gi|589946164|ref|XP_006985762.1|	PREDICTED: protein disulfide-isomerase-like protein of the testis [Peromyscus maniculatus bairdii]	1037(0.0)	PDILT	204474
c77461_g1_i2	10.5221	1.23932	6.46e-05	0.0270509	gi|1008772571|ref|XP_015859160.1|	PREDICTED: synaptopodin isoform X3 [Peromyscus maniculatus bairdii]	1418(0.0)	SYNPO	11346
c77434_g1_i1	7.88444	-1.21977	3.62e-07	0.000570112	gi|1008760045|ref|XP_015854416.1|	PREDICTED: AF4/FMR2 family member 3 isoform X3 [Peromyscus maniculatus bairdii]	888(0.0)	AFF3	3899
c77167_g2_i1	9.12538	-0.0891651	7.95e-05	0.031908	gi|532050732|ref|XP_005368127.1|	PREDICTED: forkhead box protein K1, partial [Microtus ochrogaster]	1095(0.0)	FOXK1	221937
c77160_g1_i5	5.42709	-3.06163	5.56e-05	0.0249715	gi|1008759899|ref|XP_015854370.1|	PREDICTED: rho GTPase-activating protein 17 isoform X6 [Peromyscus maniculatus bairdii]	427(1e-135)	ARHGAP17	55114
c77128_g1_i3	8.3985	-0.767389	1.88e-07	0.00036615	gi|1008752604|ref|XP_015851683.1|	PREDICTED: inositol polyphosphate 5-phosphatase K isoform X2 [Peromyscus maniculatus bairdii]	828(0.0)	INPP5K	51763
c77121_g1_i1	9.95126	0.69212	3.6e-06	0.00351202	gi|589932352|ref|XP_006978974.1|	PREDICTED: zinc finger protein 598 [Peromyscus maniculatus bairdii]	706(0.0)	ZNF598	90850
c77095_g1_i1	10.1464	0.873844	1.29e-06	0.00160316	gi|465977389|ref|XP_004264418.1|	PREDICTED: histone acetyltransferase KAT5 isoform X1 [Orcinus orca]	1084(0.0)	KAT5	10524
c77077_g1_i7	-6.27154	-2.58179	0.000138087	0.0448364	gi|1008801943|ref|XP_015845676.1|	PREDICTED: zinc finger protein 850-like [Peromyscus maniculatus bairdii]	411(2e-142)	ZNF7	7553
c77058_g1_i2	-6.0725	-2.72785	0.000156668	0.0485638	gi|532012717|ref|XM_005350089.1|	PREDICTED: Microtus ochrogaster kinesin family member 3A (Kif3a), transcript variant X3, mRNA	236(2e-58)	CD70	970
c77024_g1_i1	7.36428	-1.66192	2.83e-05	0.0158545	gi|524938157|ref|XP_005071584.1|	PREDICTED: very-long-chain (3R)-3-hydroxyacyl-CoA dehydratase 2 [Mesocricetus auratus]	288(5e-85)	HACD2	201562
c77016_g1_i5	6.65804	-2.2275	6.29e-05	0.0270509	gi|1008785919|ref|XP_015864230.1|	PREDICTED: solute carrier family 25 member 40 isoform X2 [Peromyscus maniculatus bairdii]	404(4e-134)	SLC25A40	55972
c77001_g1_i2	6.85595	-0.198829	5.87e-07	0.000856359	gi|354477958|ref|XP_003501184.1|	PREDICTED: eukaryotic translation initiation factor 6 isoform X1 [Cricetulus griseus]	484(4e-169)	EIF6	3692
c76967_g1_i3	-9.28845	0.0469535	4.94e-06	0.00441499	gi|568956607|ref|XP_006530968.1|	PREDICTED: enhancer of mRNA-decapping protein 4 isoform X4 [Mus musculus]	791(0.0)	EDC4	23644
c76959_g1_i1	-6.04532	-2.73581	9.85e-05	0.0359163	gi|568964349|ref|XM_006512367.1|	PREDICTED: Mus musculus leucine rich repeat containing 2 (Lrrc2), transcript variant X5, mRNA	125(3e-24)	WIPF2	147179
c76710_g1_i4	-7.75035	-1.44392	6.43e-05	0.0270509	gi|589963710|ref|XP_006994401.1|	PREDICTED: mannosyl-oligosaccharide glucosidase [Peromyscus maniculatus bairdii]	1219(0.0)	MOGS	7841
c76689_g1_i2	-9.49986	2.3745	5.39e-06	0.00468595	gi|701333276|ref|XP_009979236.1|	PREDICTED: CUGBP Elav-like family member 4 [Tauraco erythrolophus]	137(5e-35)	CELF6	60677
c76654_g1_i2	4.22612	0.0525128	0.000134379	0.0439828	gi|1008767694|ref|XP_006983365.2|	PREDICTED: inositol 1,4,5-trisphosphate receptor-interacting protein isoform X1 [Peromyscus maniculatus bairdii]	971(0.0)	ITPRIP	85450
c76599_g1_i2	-4.94854	-2.63173	2.52e-05	0.0148673	gi|18043990|gb|AAH19744.1|	Cd2ap protein, partial [Mus musculus]	202(3e-61)	CD2AP	23607
c76279_g1_i2	10.3189	1.04476	7.37e-05	0.0298422	gi|564399556|ref|XP_006257141.1|	PREDICTED: sorting nexin-12 isoform X2 [Rattus norvegicus]	386(3e-122)	SNX12	29934
c76255_g1_i2	-4.77252	-1.31147	8.23e-05	0.0322265	gi|354797532|gb|JN962033.1|	Mus musculus targeted non-conditional, lacZ-tagged mutant allele Dph3:tm2e(KOMP)Wtsi tm1e(KOMP)Wtsi; transgenic	222(2e-53)	GALNT5	11227
c76217_g1_i4	9.56995	0.32	0.000116553	0.0407003	gi|589935769|ref|XP_006980655.1|	PREDICTED: kinesin light chain 2 [Peromyscus maniculatus bairdii]	831(0.0)	KLC2	64837
c76201_g1_i3	9.43644	0.196791	3.71e-06	0.00351202	gi|1008700387|ref|XP_015856847.1|	PREDICTED: DNA polymerase iota isoform X3 [Peromyscus maniculatus bairdii]	1272(0.0)	POLI	11201
c76005_g1_i6	-11.1299	1.82724	9.04e-07	0.00122832	gi|1008757896|ref|XP_006979635.2|	PREDICTED: FK506-binding protein 15 isoform X2 [Peromyscus maniculatus bairdii]	1936(0.0)	FKBP15	23307
c75960_g1_i4	5.55243	-2.988	8.12e-05	0.0322265	gi|625224248|ref|XP_003513257.2|	PREDICTED: promethin [Cricetulus griseus]	268(2e-82)	TMEM159	57146
c75920_g1_i3	9.05959	-0.160753	7.5e-06	0.00604945	gi|523309623|pdb|4FZS|A	Chain A, Structure Of Human Snx1 Bar Domain	391(5e-132)	SNX1	6642
c75805_g1_i3	-9.75654	0.49041	4.24e-05	0.0204905	gi|589924766|ref|XP_006975259.1|	PREDICTED: protein deglycase DJ-1 [Peromyscus maniculatus bairdii]	361(6e-123)	PARK7	11315
c75608_g1_i2	7.39169	-1.64969	4.39e-05	0.0210175	gi|589964404|ref|XP_006994742.1|	PREDICTED: GC-rich sequence DNA-binding factor 2 [Peromyscus maniculatus bairdii]	553(0.0)	GCFC2	6936
c75475_g2_i1	7.56643	-1.49998	1.64e-07	0.000354293	gi|354792693|gb|JN957194.1|	Mus musculus targeted KO-first, conditional ready, lacZ-tagged mutant allele Casq1:tm1a(EUCOMM)Wtsi; transgenic	313(3e-81)	KLF1	10661
c75380_g1_i1	-6.30935	-2.56507	9.06e-05	0.0342887	gi|589913568|ref|XP_006970128.1|	PREDICTED: cell death activator CIDE-A [Peromyscus maniculatus bairdii]	395(1e-133)	CIDEA	1149
c75337_g1_i3	9.25802	0.0245556	2.86e-07	0.000472043	gi|587010754|ref|XP_006940104.1|	PREDICTED: protein unc-119 homolog A [Felis catus]	358(3e-118)	UNC119	9094
c75305_g2_i3	-8.90358	-0.317377	9.59e-05	0.0356074	gi|149693657|ref|XP_001492578.1|	PREDICTED: ELAV-like protein 4 isoform X2 [Equus caballus]	693(0.0)	ELAVL4	1996
c75123_g1_i1	6.35211	0.379995	1.74e-11	2.16e-07	gi|148671268|gb|EDL03215.1|	protein tyrosine phosphatase, non-receptor type 12, isoform CRA_b [Mus musculus]	1128(0.0)	PTPN12	5782
c75081_g1_i2	10.3113	1.03434	3.34e-06	0.00334395	gi|194385908|dbj|BAG65329.1|	unnamed protein product [Homo sapiens]	516(1e-177)	MFAP4	4239
c75049_g1_i2	8.4499	-0.724888	4.25e-08	0.00012761	gi|625213646|ref|XP_007647438.1|	PREDICTED: testis anion transporter 1 isoform X2 [Cricetulus griseus]	898(0.0)	SLC26A8	116369
c74962_g1_i1	-6.65126	-2.32095	8.04e-07	0.0011128	gi|564361252|ref|XP_006242176.1|	PREDICTED: sulfotransferase 4A1 isoform X1 [Rattus norvegicus]	587(0.0)	SULT4A1	25830
c74953_g1_i3	-6.83472	-2.16284	2.67e-05	0.0152204	gi|589960431|ref|XP_006992792.1|	PREDICTED: probable sodium-coupled neutral amino acid transporter 6 isoform X1 [Peromyscus maniculatus bairdii]	758(0.0)	SLC38A6	145389
c74950_g1_i1	-5.82172	2.39288	3.53e-06	0.0034968	gi|532034065|ref|XP_005359939.1|	PREDICTED: probable lysosomal cobalamin transporter [Microtus ochrogaster]	885(0.0)	LMBRD1	55788
c74868_g1_i5	-7.64118	-1.51593	1.79e-07	0.000365311	gi|148675868|gb|EDL07815.1|	myeloid ecotropic viral integration site 1, isoform CRA_a, partial [Mus musculus]	889(0.0)	MEIS1	4211
c74866_g1_i1	-10.3642	1.07478	2.9e-05	0.016084	gi|589933870|ref|XP_006979717.1|	PREDICTED: magnesium transporter NIPA2 [Peromyscus maniculatus bairdii]	573(0.0)	NIPA2	81614
c74797_g1_i6	8.01815	-1.10814	8.03e-08	0.000198526	gi|354790065|gb|JN954566.1|	Mus musculus targeted deletion, lacZ-tagged mutant allele Spata20:tm1(KOMP)Wtsi; transgenic	579(7e-161)	EPN3	55040
c74794_g1_i4	9.83866	0.577623	8.08e-07	0.0011128	gi|1008751386|ref|XP_015851251.1|	PREDICTED: semaphorin-4D isoform X4 [Peromyscus maniculatus bairdii]	402(3e-131)	SEMA4D	10507
c74773_g1_i2	7.33529	-1.69689	1.18e-06	0.00150571	gi|589953854|ref|XP_006989562.1|	PREDICTED: nexilin isoform X1 [Peromyscus maniculatus bairdii]	887(0.0)	NEXN	91624
c74717_g1_i2	7.38952	-1.64466	2.65e-05	0.0151784	gi|589949355|ref|XP_006987335.1|	PREDICTED: thyrotropin receptor isoform X1 [Peromyscus maniculatus bairdii]	1174(0.0)	TSHR	7253
c74713_g1_i2	6.9697	-1.99677	2.01e-05	0.0122073	gi|26329539|dbj|BAC28508.1|	unnamed protein product [Mus musculus]	603(0.0)	DLGAP1	9229
c74708_g1_i4	-9.84925	0.57879	3.91e-05	0.0193827	gi|675757724|ref|XP_008985478.1|	PREDICTED: eukaryotic translation initiation factor 3 subunit G [Callithrix jacchus]	624(0.0)	EIF3G	8666
c74660_g1_i2	-4.75032	-1.3132	2.68e-06	0.00295728	gi|724866972|ref|XP_010370174.1|	PREDICTED: tyrosine-protein kinase receptor Tie-1 isoform X2 [Rhinopithecus roxellana]	1644(0.0)	TIE1	7075
c74632_g1_i2	7.13984	-1.85382	1.86e-06	0.00217293	gi|1008777234|ref|XP_015860925.1|	PREDICTED: islet cell autoantigen 1 isoform X2 [Peromyscus maniculatus bairdii]	935(0.0)	ICA1	3382
c74612_g1_i1	-6.68005	-0.0609935	0.000151816	0.0479493	gi|589947338|ref|XP_006986343.1|	PREDICTED: trans-1,2-dihydrobenzene-1,2-diol dehydrogenase [Peromyscus maniculatus bairdii]	573(0.0)	DHDH	27294
c74584_g1_i2	-7.94059	-1.21433	3.4e-05	0.0175842	gi|1008772692|ref|XP_015859209.1|	PREDICTED: Bardet-Biedl syndrome 2 protein [Peromyscus maniculatus bairdii]	793(0.0)	BBS2	583
c74507_g1_i7	-7.50725	-1.63515	3.55e-07	0.000567278	gi|694977096|ref|XP_009434702.1|	PREDICTED: zinc finger protein 628 [Pan troglodytes]	868(0.0)	ZNF628	89887
c74310_g1_i4	6.7844	-2.13074	5.34e-05	0.0243229	gi|62123161|gb|AC099627.10|	Mus musculus chromosome 7, clone RP24-69E5, complete sequence	1039(0.0)	DPT	1805
c74241_g1_i8	5.49202	-3.02377	0.000118759	0.040796	gi|537235180|gb|ERE85119.1|	coiled-coil domain-containing protein 24 [Cricetulus griseus]	200(2e-65)	CCDC24	149473
c74214_g1_i4	7.6118	-1.4682	2.59e-07	0.00045928	gi|589931866|ref|XP_006978735.1|	PREDICTED: DNA topoisomerase 2-binding protein 1 [Peromyscus maniculatus bairdii]	1016(0.0)	TOPBP1	11073
c74211_g1_i3	-8.21628	-0.953541	9.72e-05	0.0357054	gi|589915990|ref|XR_442589.1|	PREDICTED: Peromyscus maniculatus bairdii uncharacterized LOC102908603 (LOC102908603), transcript variant X2, ncRNA	347(5e-91)	C4orf22	255119
c74144_g1_i1	-9.16195	-0.0833136	6.95e-05	0.0287094	gi|148704375|gb|EDL36322.1|	poly(A) binding protein, nuclear 1, isoform CRA_a, partial [Mus musculus]	247(8e-89)	PABPN1	8106
c74062_g1_i3	6.79947	-2.11804	6.17e-05	0.0269616	gi|589920089|ref|XP_006973119.1|	PREDICTED: LOW QUALITY PROTEIN: NAC-alpha domain-containing protein 1 [Peromyscus maniculatus bairdii]	1123(0.0)	NACAD	23148
c74026_g1_i2	-8.03351	-1.14956	0.000154285	0.0484206	gi|589947245|ref|XM_006986235.1|	PREDICTED: Peromyscus maniculatus bairdii interferon regulatory factor 3 (Irf3), mRNA	640(1e-179)	IRF3	3661
c74014_g1_i1	5.11992	2.00861	5.06e-08	0.000147638	gi|809302734|emb|CRH45814.1|	Reverse transcriptase (RNA-dependent DNA polymerase) [Chlamydia trachomatis]	876(0.0)	KRBA2	124751
c73934_g1_i4	-8.57101	-0.716105	9.8e-05	0.035847	gi|568933129|ref|XP_006535746.1|	PREDICTED: histone-lysine N-methyltransferase 2C isoform X2 [Mus musculus]	2959(0.0)	KMT2C	58508
c73778_g1_i5	9.39021	0.156896	2.2e-07	0.000419923	gi|589940482|ref|XP_006982974.1|	PREDICTED: coiled-coil domain-containing protein 13 [Peromyscus maniculatus bairdii]	356(7e-103)	CCDC13	152206
c73734_g1_i1	7.72932	-1.36579	1.02e-05	0.00765684	gi|829831505|ref|XP_012633402.1|	PREDICTED: coiled-coil domain-containing protein 88B isoform X3 [Microcebus murinus]	621(0.0)	CCDC88B	283234
c73569_g1_i1	-6.48291	-2.41776	5.54e-05	0.0249614	gi|1008764455|ref|XP_015856099.1|	PREDICTED: WD repeat-containing protein 62 isoform X4 [Peromyscus maniculatus bairdii]	1233(0.0)	WDR62	284403
c73508_g1_i1	7.4834	-1.57802	2.54e-05	0.0148673	gi|1008747330|ref|XP_015849687.1|	PREDICTED: mRNA-capping enzyme isoform X4 [Peromyscus maniculatus bairdii]	1000(0.0)	RNGTT	8732
c73408_g1_i3	5.02601	-3.28004	0.000123342	0.041606	gi|148691751|gb|EDL23698.1|	fibronectin type 3 and SPRY domain-containing protein, isoform CRA_b [Mus musculus]	191(3e-58)	FSD1	79187
c73354_g1_i4	-7.8721	-1.31157	1.8e-05	0.0112422	gi|589935689|ref|XP_006980616.1|	PREDICTED: lysine-specific demethylase 2A isoform X1 [Peromyscus maniculatus bairdii]	1450(0.0)	KDM2A	22992
c73216_g1_i5	-9.9781	0.701187	3.86e-10	2.95e-06	gi|589955112|ref|XP_006990178.1|	PREDICTED: pyruvate dehydrogenase kinase, isozyme 3 isoform X2 [Peromyscus maniculatus bairdii]	845(0.0)	PDK3	5165
c73029_g1_i3	-9.08348	-0.150646	5.43e-05	0.0245804	gi|589961087|ref|XM_006993055.1|	PREDICTED: Peromyscus maniculatus bairdii chromosome unknown open reading frame, human C12orf75 (LOC102925534), mRNA	1300(0.0)	C12orf75	387882
c72844_g1_i7	5.89408	-2.77103	5.31e-07	0.000786208	gi|74151445|dbj|BAE38837.1|	unnamed protein product [Mus musculus]	286(3e-84)	ZRANB2	9406
c72829_g1_i1	9.57334	0.330239	0.000115664	0.0405328	gi|589966169|ref|XP_006995614.1|	PREDICTED: pre-B-cell leukemia transcription factor 2 [Peromyscus maniculatus bairdii]	612(0.0)	PBX2	5089
c72814_g1_i2	7.59901	-1.46935	2.24e-05	0.0133934	gi|1008771843|ref|XP_015858889.1|	PREDICTED: cilia- and flagella-associated protein 70 isoform X2 [Peromyscus maniculatus bairdii]	914(0.0)	CFAP70	118491
c72756_g1_i3	6.34467	-2.47065	0.000156672	0.0485638	gi|1008783286|ref|XP_015863205.1|	PREDICTED: mitogen-activated protein kinase 15 isoform X3 [Peromyscus maniculatus bairdii]	682(0.0)	MAPK15	225689
c72732_g1_i1	9.10435	-0.111655	0.000160721	0.0495006	gi|568987998|ref|XM_006519167.1|	PREDICTED: Mus musculus diacylglycerol kinase, eta (Dgkh), transcript variant X6, mRNA	1160(0.0)	RNF212	285498
c72722_g1_i3	8.90672	-0.307098	1.69e-05	0.010981	gi|589969664|ref|XM_006997247.1|	PREDICTED: Peromyscus maniculatus bairdii MYC binding protein (Mycbp), mRNA	2323(0.0)	MYCBP	26292
c72705_g1_i3	6.47234	-2.36279	6.91e-05	0.0286752	gi|861509891|ref|XP_012924577.1|	PREDICTED: von Willebrand factor C and EGF domain-containing protein isoform X4 [Heterocephalus glaber]	502(8e-164)	VWCE	220001
c72499_g1_i3	-9.19986	-0.0518126	2.27e-06	0.00258348	gi|1008750566|ref|XP_015850946.1|	PREDICTED: PR domain zinc finger protein 10 isoform X2 [Peromyscus maniculatus bairdii]	1435(0.0)	PRDM10	56980
c72391_g1_i2	8.07081	-1.06226	1.8e-05	0.0112422	gi|589946895|ref|XP_006986124.1|	PREDICTED: four and a half LIM domains protein 2 isoform X1 [Peromyscus maniculatus bairdii]	639(0.0)	FHL2	2274
c72339_g1_i4	6.28031	-2.50409	0.000114903	0.0404742	gi|1008748854|ref|XP_015850273.1|	PREDICTED: coiled-coil domain-containing protein 73 isoform X4 [Peromyscus maniculatus bairdii]	1409(0.0)	CCDC73	493860
c72050_g1_i1	-8.08205	-1.08077	4.31e-06	0.00395952	gi|625271016|ref|XP_007627054.1|	PREDICTED: vasohibin-2 isoform X1 [Cricetulus griseus]	681(0.0)	VASH2	79805
c71958_g1_i3	-5.62667	-3.03445	0.000114889	0.0404742	gi|82779823|gb|AC157784.2|	Mus musculus chromosome 18, clone RP24-163C18, complete sequence	83.8(4e-12)		NULL
c71946_g1_i2	-8.39649	-0.815009	1.22e-05	0.00860134	gi|344250302|gb|EGW06406.1|	RAC-beta serine/threonine-protein kinase [Cricetulus griseus]	264(5e-80)	AKT2	208
c71749_g1_i2	-9.02374	-0.25996	0.000126683	0.0423015	gi|880968249|ref|XP_005087019.2|	PREDICTED: deoxyribonuclease-1-like 1 [Mesocricetus auratus]	563(0.0)	DNASE1L1	1774
c71468_g1_i1	5.65972	-2.91943	3.18e-05	0.017031	gi|1008707251|ref|XP_015862157.1|	PREDICTED: nuclear receptor coactivator 5-like [Peromyscus maniculatus bairdii]	632(0.0)	NCOA5	57727
c71416_g1_i4	8.21021	-0.937331	1.19e-05	0.00846537	gi|19572412|emb|AL590864.12|	Mouse DNA sequence from clone RP23-96E5 on chromosome 13, complete sequence	186(8e-43)	CCSER2	54462
c71411_g1_i1	5.3422	-3.11092	7.05e-05	0.0289455	gi|40949624|gb|AC137525.3|	Mus musculus BAC clone RP23-68H24 from chromosome 3, complete sequence	771(0.0)	MTMR11	10903
c71381_g1_i2	12.594	3.28578	1.15e-05	0.00835399	gi|625197074|ref|XM_003501851.2|	PREDICTED: Cricetulus griseus protein kinase C, alpha (Prkca), transcript variant X1, mRNA	842(0.0)	KRTAP10-7	386675
c71275_g1_i4	-8.26675	-0.930245	7.83e-08	0.000198526	gi|589950138|ref|XP_006987725.1|	PREDICTED: tether containing UBX domain for GLUT4 isoform X1 [Peromyscus maniculatus bairdii]	770(0.0)	ASPSCR1	79058
c71236_g1_i3	6.84789	-2.07854	8.25e-05	0.0322265	gi|589928355|ref|XP_006977000.1|	PREDICTED: BRCA2 and CDKN1A-interacting protein [Peromyscus maniculatus bairdii]	231(7e-70)	BCCIP	56647
c71213_g1_i4	-6.43583	-2.48243	8.02e-06	0.00638977	gi|589923099|ref|XM_006974384.1|	PREDICTED: Peromyscus maniculatus bairdii protein kinase, AMP-activated, gamma 1 non-catalytic subunit (Prkag1), mRNA	1291(0.0)	PRKAG1	5571
c71201_g1_i1	7.82323	-1.28549	1.96e-05	0.0119827	gi|1008764770|ref|XP_015856224.1|	PREDICTED: microtubule-associated protein 6 isoform X3 [Peromyscus maniculatus bairdii]	374(1e-122)	MAP6	4135
c71101_g1_i3	-7.98375	-1.1811	0.000143051	0.0457637	gi|602683190|ref|XP_007453859.1|	PREDICTED: LOW QUALITY PROTEIN: ephrin type-A receptor 10 [Lipotes vexillifer]	142(2e-59)	EPHA4	2043
c71075_g2_i4	-6.66571	-2.27714	2.76e-05	0.0155779	gi|620982631|ref|XP_007656933.1|	PREDICTED: LOW QUALITY PROTEIN: mitogen-activated protein kinase 14-like, partial [Ornithorhynchus anatinus]	232(3e-73)	MAPK14	1432
c71064_g1_i2	8.0372	-1.10129	2.27e-05	0.0134889	gi|532032271|ref|XM_005359001.1|	PREDICTED: Microtus ochrogaster ataxia, cerebellar, Cayman type (Atcay), mRNA	180(3e-41)	CPEB2	132864
c71021_g1_i1	6.58628	-1.03345	0.000122775	0.0415562	gi|625228337|ref|XP_007653348.1|	PREDICTED: glucosamine-6-phosphate isomerase 2 isoform X3 [Cricetulus griseus]	516(1e-177)	GNPDA2	132789
c70995_g1_i4	-6.58936	-2.35259	3.75e-05	0.0190686	gi|537243119|gb|ERE87605.1|	immunoglobulin J chain-like protein, partial [Cricetulus griseus]	321(8e-103)	JCHAIN	3512
c70907_g1_i2	-8.25087	-0.940621	3.5e-08	0.000108399	gi|589954076|ref|XM_006989608.1|	PREDICTED: Peromyscus maniculatus bairdii dual specificity phosphatase 28 (Dusp28), mRNA	747(0.0)	MED25	81857
c70790_g1_i4	6.77004	-2.14796	6.38e-05	0.0270509	gi|589916819|ref|XP_006971728.1|	PREDICTED: H(+)/Cl(-) exchange transporter 7 [Peromyscus maniculatus bairdii]	1335(0.0)	CLCN7	1186
c70693_g1_i1	-10.825	1.52516	1.72e-09	1.14e-05	gi|532021156|ref|XM_005353894.1|	PREDICTED: Microtus ochrogaster DIP2 disco-interacting protein 2 homolog B (Drosophila) (Dip2b), transcript variant X2, mRNA	387(5e-103)	KRTAP16-1	100505753
c70328_g1_i1	9.47404	0.228113	0.000125019	0.0418867	gi|1008776015|ref|XP_015860467.1|	PREDICTED: protein diaphanous homolog 2 isoform X1 [Peromyscus maniculatus bairdii]	1006(0.0)	DIAPH2	1730
c70312_g1_i3	6.4424	-2.3978	1.83e-06	0.0021637	gi|955511103|ref|XP_014640663.1|	PREDICTED: dixin isoform X7 [Ceratotherium simum simum]	261(2e-83)	DIXDC1	85458
c70279_g2_i1	-6.23275	0.0660642	3.95e-05	0.0194819	gi|625234610|ref|XM_007610278.1|	PREDICTED: Cricetulus griseus ATPase, Ca++ transporting, plasma membrane 1 (Atp2b1), transcript variant X2, mRNA	438(7e-119)		NULL
c70030_g1_i1	-9.45512	0.167155	0.000111045	0.0400462	gi|1008798248|ref|XP_006995408.2|	PREDICTED: serine/threonine-protein kinase 26 [Peromyscus maniculatus bairdii]	953(0.0)	STK26	51765
c69847_g1_i2	6.83848	-2.10308	5.2e-06	0.00456463	gi|589925597|ref|XP_006975660.1|	PREDICTED: eyes absent homolog 3 isoform X2 [Peromyscus maniculatus bairdii]	610(0.0)	EYA3	2140
c69770_g1_i2	-5.68405	-1.45611	0.000112722	0.0403572	gi|354795732|gb|JN960233.1|	Mus musculus targeted non-conditional, lacZ-tagged mutant allele Cadm4:tm1e(EUCOMM)Hmgu; transgenic	79.8(1e-10)	OR5M1	390168
c69767_g1_i3	8.91834	-0.293281	2.53e-08	8.63e-05	gi|1008757981|ref|XP_015853696.1|	PREDICTED: zinc finger protein 618 isoform X6 [Peromyscus maniculatus bairdii]	1826(0.0)	ZNF618	114991
c69662_g1_i2	12.4747	3.16724	7.13e-08	0.000190985	gi|589959657|ref|XP_006992414.1|	PREDICTED: arf-GAP with coiled-coil, ANK repeat and PH domain-containing protein 3 isoform X1 [Peromyscus maniculatus bairdii]	1389(0.0)	ACAP3	116983
c69049_g1_i2	-8.75426	-0.481763	5.13e-06	0.00454676	gi|532108908|ref|XP_005339175.1|	PREDICTED: serine/threonine-protein kinase N2 [Ictidomys tridecemlineatus]	884(0.0)	PKN2	5586
c68987_g1_i1	6.51077	-1.03254	2.76e-06	0.00301044	gi|68533679|gb|AAH98800.1|	Wdr24 protein [Rattus norvegicus]	475(2e-163)	WDR24	84219
c68967_g1_i2	6.58269	-0.402535	8.93e-05	0.0340692	gi|1008744641|ref|XP_006974368.2|	PREDICTED: glucoside xylosyltransferase 1 isoform X1 [Peromyscus maniculatus bairdii]	768(0.0)	GXYLT1	283464
c68531_g1_i4	5.69459	-2.89436	0.0001567	0.0485638	gi|589915928|ref|XP_006971290.1|	PREDICTED: F-box only protein 24 [Peromyscus maniculatus bairdii]	974(0.0)	FBXO24	26261
c68341_g1_i3	5.35639	-3.10181	0.000117009	0.0407161	gi|589963892|ref|XP_006994491.1|	PREDICTED: collagen alpha-4(VI) chain-like [Peromyscus maniculatus bairdii]	1255(0.0)	COL6A6	131873
c68276_g1_i2	-6.62451	-2.32673	0.000153636	0.0483698	gi|532020316|ref|XM_005353690.1|	PREDICTED: Microtus ochrogaster nicotinamide nucleotide adenylyltransferase 1 (Nmnat1), mRNA	224(2e-54)	NFRKB	4798
c68022_g1_i1	-11.0517	1.75269	2.62e-07	0.00045928	gi|1008755820|ref|XP_015852880.1|	PREDICTED: transmembrane protein 108 isoform X1 [Peromyscus maniculatus bairdii]	999(0.0)	TMEM108	66000
c67592_g1_i2	3.89096	-3.02014	8.03e-05	0.0320919	gi|589944082|ref|XM_006984676.1|	PREDICTED: Peromyscus maniculatus bairdii chromosome unknown open reading frame, human C16orf71 (LOC102923333), mRNA	266(8e-67)	PPFIA3	8541
c67197_g1_i6	-5.63528	-3.05224	9.72e-05	0.0357054	gi|625289931|ref|XM_007638526.1|	PREDICTED: Cricetulus griseus coiled-coil domain containing 136 (Ccdc136), transcript variant X2, mRNA	396(2e-106)	CCDC136	64753
c67166_g1_i8	7.32302	-1.70009	3.21e-05	0.0171051	gi|564322847|ref|XP_006227438.1|	PREDICTED: retinitis pigmentosa 1-like 1 protein isoform X5 [Rattus norvegicus]	94.7(5e-17)	ACRC	93953
c66991_g1_i3	-9.62475	0.36029	0.000119295	0.040796	gi|674081876|ref|XP_008848565.1|	PREDICTED: choline/ethanolaminephosphotransferase 1 [Nannospalax galili]	858(0.0)	CEPT1	10390
c66786_g1_i1	6.82766	-2.1083	5.1e-05	0.0237517	gi|568947304|ref|XM_006540615.1|	PREDICTED: Mus musculus FMS-like tyrosine kinase 3 ligand (Flt3l), transcript variant X10, mRNA	252(2e-62)	TLE1	7088
c66626_g1_i3	8.65205	-0.535654	1.36e-05	0.00932958	gi|148685350|gb|EDL17297.1|	solute carrier family 5 (sodium/glucose cotransporter), member 11, isoform CRA_b [Mus musculus]	667(0.0)	SLC5A11	115584
c66400_g2_i3	9.97358	0.706327	8.97e-06	0.00684624	gi|589951575|ref|XP_006988434.1|	PREDICTED: polypeptide N-acetylgalactosaminyltransferase 11 [Peromyscus maniculatus bairdii]	926(0.0)	GALNT11	63917
c66383_g1_i5	7.30899	-1.71009	3.17e-05	0.017031	gi|1008791036|ref|XP_015841567.1|	PREDICTED: SRSF protein kinase 3 isoform X2 [Peromyscus maniculatus bairdii]	621(0.0)	SRPK3	26576
c66278_g1_i1	7.60651	-1.46338	2.85e-07	0.000472043	gi|752425811|ref|XP_011231655.1|	PREDICTED: mitochondrial carnitine/acylcarnitine carrier protein [Ailuropoda melanoleuca]	283(2e-137)	SLC25A20	788
c65249_g1_i1	7.20868	-1.80147	6.54e-07	0.000926823	gi|589928223|ref|XP_006976934.1|	PREDICTED: EF-hand domain-containing family member C2 isoform X1 [Peromyscus maniculatus bairdii]	1338(0.0)	EFHC2	80258
c65046_g1_i2	-7.44912	-1.67577	4.35e-09	2.54e-05	gi|45120398|gb|AC141888.4|	Mus musculus BAC clone RP23-462H3 from chromosome 19, complete sequence	278(2e-70)		NULL
c64664_g1_i1	-8.25601	-0.933756	0.000117993	0.040796	gi|568903061|ref|XR_397923.1|	PREDICTED: Mus musculus uncharacterized LOC102631937 (LOC102631937), ncRNA	779(0.0)	APBB1IP	54518
c63578_g1_i2	-9.52492	2.40869	3.09e-06	0.00329423	gi|70794793|ref|NP_001020596.1|	dual specificity mitogen-activated protein kinase kinase 7 [Rattus norvegicus]	723(0.0)	MAP2K7	5609
c63396_g1_i4	-6.30084	-2.60725	0.000132736	0.0437337	gi|589958124|ref|XP_006991658.1|	PREDICTED: sodium- and chloride-dependent GABA transporter 2 [Peromyscus maniculatus bairdii]	367(2e-119)	SLC6A13	6540
c63240_g1_i2	8.2761	-0.885619	1.09e-05	0.00797808	gi|28376830|gb|AC123851.4|	Mus musculus BAC clone RP23-323K4 from chromosome 16, complete sequence	151(3e-32)	PTPN7	5778
c63190_g1_i1	-7.43022	-1.6389	0.00015878	0.0490552	gi|56847738|gb|AC154216.1|	Mus musculus BAC clone RP24-354I21 from 13, complete sequence	155(2e-33)	PITX2	5308
c62493_g1_i3	7.84329	-1.2674	1.62e-05	0.0107026	gi|914907037|ref|XP_013213770.1|	PREDICTED: methyltransferase-like protein 5 isoform X2 [Ictidomys tridecemlineatus]	338(3e-114)	METTL5	29081
c62359_g1_i2	7.13885	-1.85528	8.72e-09	4.32e-05	gi|589953626|ref|XP_006989450.1|	PREDICTED: zinc transporter ZIP4 isoform X1 [Peromyscus maniculatus bairdii]	994(0.0)	SLC39A4	55630
c62359_g1_i1	-6.76348	-2.23347	8.67e-09	4.32e-05	gi|589953626|ref|XP_006989450.1|	PREDICTED: zinc transporter ZIP4 isoform X1 [Peromyscus maniculatus bairdii]	910(0.0)	SLC39A4	55630
c62049_g1_i1	6.06836	-2.66007	5.99e-06	0.00505	gi|625242322|ref|XM_007614203.1|	PREDICTED: Cricetulus griseus zinc finger protein 764-like (LOC103159040), transcript variant X3, mRNA	394(2e-105)	AP002962.1	NA
c61888_g1_i2	7.73798	-1.3593	4.56e-07	0.00069519	gi|533159878|ref|XP_005393818.1|	PREDICTED: MIP18 family protein FAM96A isoform X1 [Chinchilla lanigera]	251(6e-80)	FAM96A	84191
c61101_g1_i1	8.96331	-0.251792	8.78e-06	0.00680452	gi|568942582|ref|XP_006506530.1|	PREDICTED: MICOS complex subunit Mic19 isoform X1 [Mus musculus]	284(5e-90)	CHCHD3	54927
c60624_g1_i2	6.30436	-2.49131	6.03e-08	0.00016607	gi|21955691|emb|AL773525.5|	Mouse DNA sequence from clone RP23-169L4 on chromosome 2, complete sequence	494(3e-135)	ARTN	9048
c60299_g1_i1	6.79106	-2.12507	1.79e-06	0.00214112	gi|344239780|gb|EGV95883.1|	Protein AF-9 [Cricetulus griseus]	364(3e-120)	MLLT3	4300
c60116_g1_i2	-3.09411	-0.377182	6.12e-05	0.0269226	gi|1008761992|ref|XP_015855150.1|	PREDICTED: stAR-related lipid transfer protein 8 isoform X1 [Peromyscus maniculatus bairdii]	697(0.0)	STARD8	9754
c59664_g1_i3	4.24009	-1.04408	0.000132095	0.0436675	gi|148690239|gb|EDL22186.1|	discs, large (Drosophila) homolog-associated protein 2, isoform CRA_b, partial [Mus musculus]	789(0.0)	DLGAP2	9228
c58831_g1_i3	8.55891	-0.617865	1.1e-05	0.00801074	gi|1008769033|ref|XP_015857811.1|	PREDICTED: platelet-derived growth factor D isoform X1 [Peromyscus maniculatus bairdii]	709(0.0)	PDGFD	80310
c58831_g1_i2	-7.90028	-1.22872	0.000151056	0.0478617	gi|1008769035|ref|XP_015857812.1|	PREDICTED: platelet-derived growth factor D isoform X2 [Peromyscus maniculatus bairdii]	779(0.0)	PDGFD	80310
c58332_g1_i2	6.84661	-2.08356	4.56e-05	0.0217552	gi|589950195|ref|XM_006987692.1|	PREDICTED: Peromyscus maniculatus bairdii fascin actin-bundling protein 2, retinal (Fscn2), mRNA	515(5e-142)	FSCN2	25794
c56617_g1_i3	8.32057	-0.83867	1.26e-05	0.00872979	gi|1008780580|ref|XP_015862197.1|	PREDICTED: F-box/LRR-repeat protein 15 [Peromyscus maniculatus bairdii]	563(0.0)	FBXL15	79176
c53281_g1_i3	-6.45701	-2.49487	1.3e-05	0.00892778	gi|589948680|ref|XP_006987000.1|	PREDICTED: uncharacterized protein C14orf28 homolog isoform X2 [Peromyscus maniculatus bairdii]	226(6e-69)	C14orf28	122525
c51320_g1_i2	-6.9318	-2.12971	3.79e-05	0.0191815	gi|589938753|ref|XM_006982064.1|	PREDICTED: Peromyscus maniculatus bairdii dermokine (Dmkn), mRNA	743(0.0)	DMKN	93099
c50809_g1_i1	4.02633	-0.49962	2.63e-06	0.00293077	gi|880852302|ref|XP_012965652.1|	PREDICTED: exosome complex component CSL4 [Mesocricetus auratus]	140(3e-36)	EXOSC1	51013
c48387_g1_i1	-6.60918	-2.31999	8.18e-05	0.0322265	gi|1008804578|ref|XP_015846643.1|	PREDICTED: eukaryotic peptide chain release factor GTP-binding subunit ERF3B isoform X1 [Peromyscus maniculatus bairdii]	293(3e-87)	GSPT2	23708
c46487_g1_i1	-6.79371	-2.17815	7.06e-05	0.0289455	gi|928172912|ref|XP_013963682.1|	PREDICTED: mediator of RNA polymerase II transcription subunit 15 isoform X2 [Canis lupus familiaris]	196(3e-55)	MED15	51586
c41356_g1_i1	9.4126	0.169018	0.000145367	0.0463552	gi|589959010|ref|XM_006992031.1|	PREDICTED: Peromyscus maniculatus bairdii neurofilament, medium polypeptide (Nefm), mRNA	1804(0.0)	NEFM	4741
c40377_g1_i2	6.83076	-2.08964	5.23e-05	0.0239982	gi|354798134|gb|JN962635.1|	Mus musculus targeted KO-first, conditional ready, lacZ-tagged mutant allele Tmem91:tm1a(KOMP)Wtsi; transgenic	129(9e-26)	HSFX2	100130086
c2715_g1_i2	5.61415	-2.94706	4.6e-05	0.0218305	gi|1008703702|ref|XP_015857985.1|	PREDICTED: autism susceptibility gene 2 protein isoform X5 [Peromyscus maniculatus bairdii]	206(1e-56)	AUTS2	26053
c251197_g1_i1	3.89002	-2.58605	0.000114465	0.0404742	gi|50811777|gb|AC102342.10|	Mus musculus chromosome 18, clone RP23-250K3, complete sequence	58.0(2e-04)	INTS3	65123
c219353_g1_i1	-4.75176	-2.78771	6.8e-06	0.00562003	gi|56912323|gb|AC103673.8|	Mus musculus chromosome 1, clone RP24-336F10, complete sequence	95.6(8e-16)	PRR36	80164
c21683_g1_i2	-8.32401	-0.862427	9.02e-05	0.0342692	gi|625264507|ref|XM_007625519.1|	PREDICTED: Cricetulus griseus zinc finger protein 217 (Znf217), transcript variant X8, mRNA	1380(0.0)	ZNF236	7776
c216069_g1_i1	-6.16403	-2.68478	5.97e-06	0.00505	gi|524950070|ref|XM_005074995.1|	PREDICTED: Mesocricetus auratus leucine rich repeat (in FLII) interacting protein 2 (Lrrfip2), transcript variant X3, mRNA	212(6e-51)		NULL
c21426_g1_i1	4.33544	-0.271394	1.78e-05	0.0112422	gi|344239512|gb|EGV95615.1|	Retrovirus-related Gag polyprotein [Cricetulus griseus]	414(3e-136)	ZCCHC11	23318
c193217_g1_i1	5.54654	-2.99138	3.83e-05	0.0192992	gi|47077926|gb|AC129040.5|	Rattus norvegicus 6 BAC CH230-372A13 (Children's Hospital Oakland Research Institute) complete sequence	63.9(3e-06)	LAMB4	22798
c183889_g1_i1	4.57471	-1.22644	1.63e-05	0.0107372	gi|1012228446|ref|XP_016019774.1|	PREDICTED: LOW QUALITY PROTEIN: endogenous retrovirus group K member 9 Pol protein-like [Rousettus aegyptiacus]	131(3e-59)	TFIP11	24144
c128215_g1_i1	-8.11441	-1.08011	4.75e-05	0.0223173	gi|524923241|ref|XM_005065816.1|	PREDICTED: Mesocricetus auratus TBP-like 1 (Tbpl1), mRNA	246(6e-61)	ING1	3621
c126226_g1_i1	-6.68822	-2.31012	3.81e-06	0.00356415	gi|589918220|ref|XM_006972348.1|	PREDICTED: Peromyscus maniculatus bairdii chromosome unknown open reading frame, human C11orf57 (LOC102907994), transcript variant X2, mRNA	813(0.0)	C11orf57	55216
c123965_g1_i1	5.47092	-3.03283	1.55e-06	0.00189964	gi|71274215|gb|AC162391.9|	Mus musculus 6 BAC RP23-126H2 (Roswell Park Cancer Institute (C57BL/6J Female) Mouse BAC Library) complete sequence	52.0(0.015)	DYRK1B	9149
c11885_g1_i2	-6.20705	-2.67819	0.000138343	0.0448364	gi|74193430|dbj|AK048269.1|	Mus musculus 16 days embryo head cDNA, RIKEN full-length enriched library, clone:C130044M19 product:unclassifiable, full insert sequence	1138(0.0)		NULL
c1144_g1_i1	4.75252	-3.42425	0.000119159	0.040796	gi|354799690|gb|JN964191.1|	Mus musculus targeted KO-first, conditional ready, lacZ-tagged mutant allele 2010317E24Rik:tm1a(EUCOMM)Hmgu; transgenic	143(4e-30)	IGSF9	57549

## Sheet: BPA_B_M_v_BPA_B_F
seqID	logFC	logCPM	PValue	FDR	accession	annotation	score.evalue.	gene_symbol	EntrezID
c93330_g1_i1	-4.00934	-1.19641	3.11e-07	0.000550432	gi|158822024|gb|EU086094.1|	Ellobius lutescens X-inactive specific transcript (Xist) gene, partial sequence	91.7(1e-14)	CSNK1G2	1455
c83582_g1_i2	5.99046	-2.76006	3.43e-07	0.000567613	gi|625240366|ref|XP_007611421.1|	PREDICTED: disks large homolog 5-like [Cricetulus griseus]	179(7e-47)	DLG5	9231
c83567_g1_i2	-7.53956	-1.58432	1.57e-05	0.0117779	gi|1008766434|ref|XP_015856840.1|	PREDICTED: adenylate kinase 9 isoform X2 [Peromyscus maniculatus bairdii]	1163(0.0)	AK9	221264
c83553_g4_i2	6.75001	-2.20665	4.68e-06	0.00465262	gi|532009179|ref|XM_005348350.1|	PREDICTED: Microtus ochrogaster neurofascin (Nfasc), transcript variant X2, mRNA	492(3e-135)	NFASC	23114
c83500_g1_i6	6.53757	-2.37459	2.38e-06	0.00276898	gi|589969181|ref|XM_006997015.1|	PREDICTED: Peromyscus maniculatus bairdii uncharacterized LOC102928396 (LOC102928396), mRNA	60.0(1e-04)	GPR139	124274
c83448_g1_i6	8.96509	3.25823	4.36e-05	0.0242642	gi|589959212|ref|XP_006992193.1|	PREDICTED: cytoplasmic dynein 1 heavy chain 1 isoform X1 [Peromyscus maniculatus bairdii]	9038(0.0)	DYNC1H1	1778
c83303_g1_i4	6.86715	-2.11856	5.22e-05	0.0277077	gi|589917529|ref|XP_006972074.1|	PREDICTED: syntaxin-binding protein 4 isoform X1 [Peromyscus maniculatus bairdii]	565(0.0)	STXBP4	252983
c83168_g1_i1	-7.60521	-1.52827	1.83e-05	0.0127701	gi|589935397|ref|XP_006980470.1|	PREDICTED: sodium/hydrogen exchanger 4 [Peromyscus maniculatus bairdii]	692(0.0)	SLC9A4	389015
c83140_g1_i3	11.3184	1.99747	3.61e-07	0.000587867	gi|74202950|dbj|BAE26185.1|	unnamed protein product [Mus musculus]	551(3e-178)	SHISA7	729956
c83101_g1_i6	-5.08211	-2.51612	1.92e-05	0.0131759	gi|20452377|gb|AF483216.1|	Mus musculus minor histocompatibility antigen H13 isoform 1 (H13) gene, partial cds	297(3e-76)	STXBP2	6813
c83099_g1_i5	5.04942	-1.87955	6.99e-05	0.0349274	gi|589954609|ref|XM_006989870.1|	PREDICTED: Peromyscus maniculatus bairdii zinc finger protein 431-like (LOC102907877), transcript variant X1, mRNA	155(3e-33)	ZNF700	90592
c83099_g1_i2	3.39286	-1.63243	8.95e-05	0.0413309	gi|589954609|ref|XM_006989870.1|	PREDICTED: Peromyscus maniculatus bairdii zinc finger protein 431-like (LOC102907877), transcript variant X1, mRNA	155(4e-33)	ZNF700	90592
c83068_g1_i3	10.2017	0.90172	2.89e-06	0.00328818	gi|1008731498|ref|XP_006972283.2|	PREDICTED: tensin-1 isoform X4 [Peromyscus maniculatus bairdii]	3156(0.0)	TNS1	7145
c82999_g1_i3	10.2805	0.977231	8.7e-05	0.0409244	gi|27436986|ref|NP_751948.1|	potassium voltage-gated channel subfamily D member 3 isoform 2 precursor [Homo sapiens]	509(3e-162)	KCND3	3752
c82852_g1_i4	-7.29138	-1.79177	2.75e-07	0.000502836	gi|589919073|ref|XM_006972665.1|	PREDICTED: Peromyscus maniculatus bairdii golgi integral membrane protein 4 (Golim4), transcript variant X2, mRNA	1665(0.0)	UBE3B	89910
c82730_g1_i1	-9.95212	3.75334	6.9e-06	0.00636736	gi|589919068|ref|XP_006972724.1|	PREDICTED: neuroserpin [Peromyscus maniculatus bairdii]	756(0.0)	SERPINI1	5274
c82714_g3_i6	10.2905	0.987032	7.79e-05	0.0376835	gi|1008782778|ref|XP_015863006.1|	PREDICTED: microtubule-associated serine/threonine-protein kinase 3 isoform X4 [Peromyscus maniculatus bairdii]	1934(0.0)	MAST3	23031
c82714_g1_i1	-7.76547	-1.39979	0.00010607	0.0459735	gi|759185223|ref|XP_011380831.1|	PREDICTED: microtubule-associated serine/threonine-protein kinase 1 isoform X1 [Pteropus vampyrus]	1051(0.0)	MAST1	22983
c82666_g1_i1	6.29384	-2.54581	0.000112977	0.0480453	gi|532040467|ref|XM_005363027.1|	PREDICTED: Microtus ochrogaster ribophorin II (Rpn2), transcript variant X3, mRNA	238(1e-58)	RPN2	6185
c82635_g1_i2	3.07342	2.12291	7.89e-05	0.0379801	gi|537233560|gb|ERE84622.1|	disintegrin and metalloproteinase domain-containing protein 23 [Cricetulus griseus]	1509(0.0)	ADAM23	8745
c82582_g5_i2	-9.75464	0.469465	5.36e-05	0.0281856	gi|589935184|ref|XM_006980304.1|	PREDICTED: Peromyscus maniculatus bairdii ArfGAP with SH3 domain, ankyrin repeat and PH domain 1 (Asap1), transcript variant X4, mRNA	1572(0.0)		NULL
c82527_g1_i5	-7.3828	-1.72872	3.92e-07	0.000628262	gi|625288791|ref|XP_007636138.1|	PREDICTED: R3H domain-containing protein 1 isoform X4 [Cricetulus griseus]	936(0.0)	R3HDM1	23518
c82470_g1_i1	5.09307	-3.29791	0.000116778	0.049253	gi|77020557|gb|AC154573.2|	Mus musculus BAC clone RP23-398O19 from chromosome 14, complete sequence	99.6(5e-17)	FBN3	84467
c82354_g1_i2	7.76646	0.00786024	6.87e-06	0.00636736	gi|1008702207|ref|XP_015852241.1|	PREDICTED: tectonic-1 [Peromyscus maniculatus bairdii]	1030(0.0)	TCTN1	79600
c82331_g1_i1	10.6999	1.39073	4.4e-10	1.8e-06	gi|1008780835|ref|XP_015862287.1|	PREDICTED: serine/threonine-protein kinase D3 isoform X2 [Peromyscus maniculatus bairdii]	1767(0.0)	PRKD3	23683
c82324_g2_i1	-9.57598	0.285237	0.00010735	0.0460343	gi|589962740|ref|XP_006993924.1|	PREDICTED: fatty acid desaturase 2 [Peromyscus maniculatus bairdii]	526(0.0)	FADS2	9415
c82221_g1_i3	-13.0684	3.73468	0.00010583	0.0459735	gi|58037463|ref|NP_084018.1|	kelch domain-containing protein 10 isoform 1 [Mus musculus]	826(0.0)	KLHDC10	23008
c82123_g1_i9	7.71995	-1.41579	2.88e-07	0.0005187	gi|568981801|ref|XM_006516661.1|	PREDICTED: Mus musculus 5-methyltetrahydrofolate-homocysteine methyltransferase (Mtr), transcript variant X1, mRNA	135(2e-27)	KLHL6	89857
c82051_g1_i4	10.2734	0.971518	7.71e-05	0.0374605	gi|568911610|ref|XP_006497181.1|	PREDICTED: bifunctional glutamate/proline--tRNA ligase isoform X2 [Mus musculus]	2118(0.0)	EPRS	2058
c82033_g1_i1	12.7111	3.38074	2.58e-05	0.0158042	gi|625248861|ref|XP_007615720.1|	PREDICTED: serine/threonine-protein kinase WNK1 isoform X3 [Cricetulus griseus]	3390(0.0)	WNK1	65125
c82007_g1_i5	9.04755	-0.206938	9.52e-06	0.00819794	gi|532003960|ref|XP_005346171.1|	PREDICTED: ubiquitin carboxyl-terminal hydrolase 20 [Microtus ochrogaster]	1071(0.0)	USP20	10868
c81989_g1_i2	-8.62019	0.663933	1.06e-15	5.74e-12	gi|589958078|ref|XR_443108.1|	PREDICTED: Peromyscus maniculatus bairdii uncharacterized LOC102908187 (LOC102908187), ncRNA	1166(0.0)	MYADM	91663
c81989_g1_i1	-8.49622	4.19629	3.64e-33	7.46e-29	gi|625207956|ref|XR_482992.1|	PREDICTED: Cricetulus griseus uncharacterized LOC103164108 (LOC103164108), ncRNA	1287(0.0)	EOGT	285203
c81971_g2_i7	-11.6454	2.31809	1.88e-05	0.0130019	gi|589961792|ref|XP_006993462.1|	PREDICTED: chromodomain-helicase-DNA-binding protein 8 isoform X5 [Peromyscus maniculatus bairdii]	4190(0.0)	CHD8	57680
c81930_g1_i6	-10.8534	2.7653	6.53e-07	0.000891902	gi|1008794216|ref|XP_006993837.2|	PREDICTED: LOW QUALITY PROTEIN: echinoderm microtubule-associated protein-like 2 [Peromyscus maniculatus bairdii]	1219(0.0)	EML2	24139
c81869_g1_i5	8.73092	2.45499	1.75e-05	0.0124435	gi|984102483|ref|XP_015342533.1|	PREDICTED: protein CDV3 homolog isoform X2 [Marmota marmota marmota]	271(5e-81)	CDV3	55573
c81833_g2_i1	-11.2861	1.96304	8.52e-10	3.12e-06	gi|532024290|ref|XP_005355464.1|	PREDICTED: myotubularin-related protein 6 [Microtus ochrogaster]	714(0.0)	MTMR6	9107
c81747_g1_i10	-9.24666	-0.0150544	3.43e-06	0.00373725	gi|1008753290|ref|XP_015851928.1|	PREDICTED: serine/threonine-protein phosphatase 2A 55 kDa regulatory subunit B beta isoform isoform X4 [Peromyscus maniculatus bairdii]	861(0.0)	PPP2R2B	5521
c81716_g1_i1	-11.9025	2.57528	1.24e-07	0.000251281	gi|148667067|gb|EDK99483.1|	mCG132973, isoform CRA_a, partial [Mus musculus]	493(4e-161)	EMC3	55831
c81636_g1_i2	8.75991	-0.479506	2.84e-05	0.016916	gi|1008722242|ref|XP_015865483.1|	PREDICTED: striated muscle preferentially expressed protein kinase isoform X4 [Peromyscus maniculatus bairdii]	1481(0.0)	SPEG	10290
c81596_g1_i7	8.5626	-0.653346	8.18e-06	0.00716138	gi|1008755763|ref|XP_015852861.1|	PREDICTED: stAR-related lipid transfer protein 9 [Peromyscus maniculatus bairdii]	7635(0.0)	STARD9	57519
c81543_g1_i2	6.96657	-2.03968	7.42e-07	0.00100027	gi|76560098|gb|AC165327.4|	Mus musculus chromosome 19, clone RP24-318N5, complete sequence	107(5e-19)	ZNF578	147660
c81506_g1_i2	-7.02702	-2.01349	3.06e-05	0.0179373	gi|1008781708|ref|XP_015862606.1|	PREDICTED: IQ and AAA domain-containing protein 1 [Peromyscus maniculatus bairdii]	946(0.0)	IQCA1	79781
c81482_g2_i1	-8.80439	-0.43869	3.28e-07	0.000567613	gi|1008779071|ref|XP_015861620.1|	PREDICTED: peroxisomal N(1)-acetyl-spermine/spermidine oxidase isoform X1 [Peromyscus maniculatus bairdii]	882(0.0)	PAOX	196743
c81313_g1_i2	-9.52967	0.254953	6.04e-05	0.031088	gi|1008784169|ref|XP_015863556.1|	PREDICTED: peroxidasin homolog isoform X2 [Peromyscus maniculatus bairdii]	1702(0.0)	PXDN	7837
c81291_g1_i1	-9.91758	0.621136	6.53e-05	0.0329884	gi|1012280422|ref|XP_015988069.1|	PREDICTED: serine/threonine-protein kinase PRP4 homolog isoform X1 [Rousettus aegyptiacus]	933(0.0)	PRPF4B	8899
c81288_g1_i5	7.3391	1.66251	3.69e-08	9.01e-05	gi|1008789423|ref|XP_006991917.2|	PREDICTED: serine/threonine-protein phosphatase 4 regulatory subunit 1 [Peromyscus maniculatus bairdii]	1646(0.0)	PPP4R1	9989
c81252_g2_i2	-9.95387	0.657213	1.97e-06	0.00235233	gi|589943024|ref|XP_006984219.1|	PREDICTED: disks large-associated protein 4 isoform X1 [Peromyscus maniculatus bairdii]	588(0.0)	DLGAP4	22839
c81137_g1_i1	-10.1032	0.80515	1.76e-05	0.0124625	gi|537235252|gb|ERE85143.1|	ankyrin repeat domain-containing protein 54 [Cricetulus griseus]	451(1e-145)	ANKRD54	129138
c81084_g1_i5	-8.6821	-0.563154	6.67e-06	0.00630622	gi|589959878|ref|XP_006992522.1|	PREDICTED: rho GTPase-activating protein 4 isoform X2 [Peromyscus maniculatus bairdii]	1632(0.0)	ARHGAP4	393
c81061_g1_i1	-12.6194	3.28817	5.27e-06	0.00505632	gi|532022540|ref|XP_005354632.1|	PREDICTED: transmembrane protein 65 [Microtus ochrogaster]	375(1e-116)	TMEM65	157378
c81036_g1_i1	-8.81624	-0.435225	5.28e-06	0.00505632	gi|625280967|ref|XM_007633960.1|	PREDICTED: Cricetulus griseus lectin, galactoside-binding-like (Lgalsl), transcript variant X2, mRNA	1015(0.0)	RYR2	6262
c81032_g1_i7	6.90327	-2.09923	4.61e-05	0.0251486	gi|74218224|dbj|BAE43222.1|	unnamed protein product [Mus musculus]	425(6e-144)	PHF12	57649
c81010_g2_i4	-9.92909	0.634658	3.9e-06	0.00416296	gi|537182226|gb|ERE76065.1|	LIM domain kinase 2-like protein [Cricetulus griseus]	605(0.0)	LIMK1	3984
c80996_g1_i5	-8.7081	-0.546465	1.69e-05	0.0122329	gi|589957154|ref|XP_006991179.1|	PREDICTED: SUN domain-containing protein 1 isoform X9 [Peromyscus maniculatus bairdii]	1030(0.0)	SUN1	23353
c80988_g1_i5	-7.03606	-2.00227	1.38e-06	0.00179465	gi|589963576|ref|XP_006994336.1|	PREDICTED: dynein regulatory complex protein 1 isoform X2 [Peromyscus maniculatus bairdii]	600(0.0)	DRC1	92749
c80800_g1_i3	8.53093	-0.684742	3.04e-06	0.00342871	gi|1008769841|ref|XP_015858112.1|	PREDICTED: tetratricopeptide repeat protein 28 isoform X3 [Peromyscus maniculatus bairdii]	3732(0.0)	TTC28	23331
c80795_g2_i1	-10.3269	1.01718	1.77e-06	0.00221768	gi|50510839|dbj|BAD32405.1|	mKIAA1192 protein [Mus musculus]	128(2e-28)	IPO9	55705
c80742_g1_i3	8.19967	-0.986431	4.56e-08	0.000108748	gi|589966314|ref|XP_006995686.1|	PREDICTED: apolipoprotein L6 isoform X1 [Peromyscus maniculatus bairdii]	561(0.0)	APOL6	80830
c80566_g1_i3	7.44206	-1.64845	8.6e-06	0.00746899	gi|589955273|ref|XP_006990256.1|	PREDICTED: protein FAM208B isoform X1 [Peromyscus maniculatus bairdii]	4316(0.0)	FAM208B	54906
c80560_g2_i1	11.9354	2.60887	1.18e-10	5.48e-07	gi|1008761085|ref|XP_015854778.1|	PREDICTED: rap1 GTPase-activating protein 1 isoform X13 [Peromyscus maniculatus bairdii]	1090(0.0)	RAP1GAP	5909
c80558_g1_i6	7.23138	-1.82522	4.27e-07	0.000673319	gi|589933828|ref|XP_006979696.1|	PREDICTED: translation initiation factor IF-3, mitochondrial [Peromyscus maniculatus bairdii]	437(7e-151)	MTIF3	219402
c80525_g2_i2	-7.1911	-1.88813	5.03e-07	0.000757753	gi|589941532|ref|XP_006983488.1|	PREDICTED: uncharacterized protein C9orf50 homolog [Peromyscus maniculatus bairdii]	484(1e-167)	C9orf50	375759
c80509_g1_i5	12.6299	3.29852	1.09e-05	0.00894405	gi|589918925|ref|XP_006972671.1|	PREDICTED: ATP-dependent RNA helicase DHX36 isoform X2 [Peromyscus maniculatus bairdii]	1842(0.0)	DHX36	170506
c80454_g1_i1	8.75976	-0.47622	4.41e-05	0.0242887	gi|1008746236|ref|XP_015849276.1|	PREDICTED: leucine-rich repeat-containing protein 7 isoform X1 [Peromyscus maniculatus bairdii]	2944(0.0)	LRRC7	57554
c80444_g1_i2	-9.89474	0.601102	3.48e-06	0.00375671	gi|589915035|ref|XP_006970853.1|	PREDICTED: putative phospholipase B-like 2 [Peromyscus maniculatus bairdii]	332(3e-100)	PLBD2	196463
c80428_g2_i4	8.70567	-0.528389	1.6e-05	0.0118775	gi|589949232|ref|XM_006987212.1|	PREDICTED: Peromyscus maniculatus bairdii septin 11 (Sept11), transcript variant X4, mRNA	2613(0.0)	EPHB6	2051
c80397_g1_i6	10.124	3.81628	2.19e-33	5.62e-29	gi|589963015|ref|XP_006994059.1|	PREDICTED: lysine-specific demethylase 5C isoform X3 [Peromyscus maniculatus bairdii]	2625(0.0)	KDM5C	8242
c80389_g1_i8	9.89689	0.606596	6.35e-16	3.83e-12	gi|725574549|ref|XP_010339508.1|	PREDICTED: protein AF-10 isoform X4 [Saimiri boliviensis boliviensis]	946(0.0)	MLLT10	8028
c80178_g1_i7	-9.04823	-0.211676	5.74e-07	0.00083461	gi|589931429|ref|XP_006978518.1|	PREDICTED: shootin-1 isoform X1 [Peromyscus maniculatus bairdii]	1019(0.0)	SHTN1	57698
c80035_g1_i2	9.47727	0.201644	1.51e-08	4.18e-05	gi|589945032|ref|XP_006985202.1|	PREDICTED: HMG domain-containing protein 3 [Peromyscus maniculatus bairdii]	2268(0.0)	HMGXB3	22993
c79943_g1_i8	3.42498	0.868794	4.85e-07	0.000741191	gi|110665738|ref|NP_033510.2|	histone demethylase UTY [Mus musculus]	2070(0.0)	UTY	7404
c79929_g1_i4	6.06332	-2.71635	2.23e-05	0.0141528	gi|589913618|ref|XP_006970153.1|	PREDICTED: lung adenoma susceptibility protein 2 [Peromyscus maniculatus bairdii]	659(0.0)	C18orf54	162681
c79924_g1_i2	7.99978	-1.16653	6.34e-07	0.000878604	gi|1008746785|ref|XP_015849482.1|	PREDICTED: uncharacterized protein C3orf14 homolog isoform X2 [Peromyscus maniculatus bairdii]	201(2e-58)	C3orf14	57415
c79793_g1_i6	-6.17095	-2.65063	9.65e-05	0.043362	gi|589927972|ref|XP_006976811.1|	PREDICTED: G kinase-anchoring protein 1 [Peromyscus maniculatus bairdii]	620(0.0)	GKAP1	80318
c79668_g1_i7	-9.65595	0.367622	7.58e-05	0.0370126	gi|1008773875|ref|XP_015859632.1|	PREDICTED: LYR motif-containing protein 1 isoform X1 [Peromyscus maniculatus bairdii]	327(3e-106)	LYRM1	57149
c79633_g1_i1	5.73678	-2.92328	2.31e-05	0.014395	gi|589960628|ref|XP_006992890.1|	PREDICTED: calpain-9 [Peromyscus maniculatus bairdii]	337(2e-106)	CAPN9	10753
c79559_g1_i2	-7.47094	-1.64348	1.24e-07	0.000251281	gi|1008794282|ref|XP_015842774.1|	PREDICTED: polynucleotide 5'-hydroxyl-kinase NOL9 isoform X1 [Peromyscus maniculatus bairdii]	494(0.0)	NOL9	79707
c79369_g1_i2	-11.3468	2.02089	3.03e-05	0.0178816	gi|354787963|gb|JN952464.1|	Mus musculus targeted KO-first, conditional ready, lacZ-tagged mutant allele Kcnk15:tm1a(EUCOMM)Wtsi; transgenic	563(4e-156)	SNAPC2	6618
c79322_g1_i1	-7.55505	-1.57572	1.55e-05	0.0117149	gi|1008798998|ref|XP_015844571.1|	PREDICTED: uncharacterized protein LOC102912958 isoform X1 [Peromyscus maniculatus bairdii]	2448(0.0)	CNKSR2	22866
c79249_g3_i10	-10.7227	1.40765	1.33e-05	0.0104008	gi|431911661|gb|ELK13809.1|	Putative RNA-binding protein Luc7-like 2 [Pteropus alecto]	426(2e-135)	LUC7L2	51631
c79228_g1_i3	8.39716	-0.81451	2.05e-05	0.0136661	gi|589962517|ref|XP_006993815.1|	PREDICTED: DNA-directed RNA polymerase I subunit RPA34 [Peromyscus maniculatus bairdii]	600(0.0)	CD3EAP	10849
c79175_g1_i2	-6.50513	-2.42462	1.07e-05	0.00886039	gi|880907525|ref|XP_012972381.1|	PREDICTED: kinesin-like protein KIF9 isoform X1 [Mesocricetus auratus]	1263(0.0)	KIF9	64147
c79165_g1_i5	8.72775	-0.506582	1.8e-07	0.000348165	gi|625242196|ref|XP_007612326.1|	PREDICTED: tyrosine-protein phosphatase non-receptor type 4 isoform X3 [Cricetulus griseus]	1157(0.0)	PTPN4	5775
c79028_g1_i6	7.5809	-1.53078	1.21e-07	0.000251281	gi|589939779|ref|XP_006982628.1|	PREDICTED: OTU domain-containing protein 7B [Peromyscus maniculatus bairdii]	1491(0.0)	OTUD7B	56957
c78986_g1_i2	-9.1697	-0.101965	0.000106311	0.0459735	gi|148697110|gb|EDL29057.1|	SWI/SNF related, matrix associated, actin dependent regulator of chromatin, subfamily a, member 1, isoform CRA_c, partial [Mus musculus]	1955(0.0)	SMARCA1	6594
c78979_g1_i9	-8.55489	1.19504	6.46e-05	0.0327526	gi|589946375|ref|XP_006985867.1|	PREDICTED: endosomal/lysomomal potassium channel TMEM175 [Peromyscus maniculatus bairdii]	947(0.0)	TMEM175	84286
c78957_g1_i1	-7.62229	-1.53574	8.1e-05	0.0386286	gi|1008787310|ref|XP_015864728.1|	PREDICTED: homeobox protein PKNOX1 isoform X3 [Peromyscus maniculatus bairdii]	650(0.0)	PKNOX1	5316
c78932_g3_i1	1.87583	3.81465	9.77e-06	0.00828034	gi|589948762|ref|XP_006987041.1|	PREDICTED: cytoskeleton-associated protein 4 [Peromyscus maniculatus bairdii]	355(3e-107)	CKAP4	10970
c78868_g1_i5	7.58301	-1.53092	2.44e-05	0.0150755	gi|1008703396|ref|XP_015856879.1|	PREDICTED: zinc finger CW-type PWWP domain protein 1 isoform X2 [Peromyscus maniculatus bairdii]	856(0.0)	ZCWPW1	55063
c78866_g1_i1	-9.4667	0.185278	9.08e-05	0.0415456	gi|625212174|ref|XM_007648635.1|	PREDICTED: Cricetulus griseus phosphatidylinositol binding clathrin assembly protein (Picalm), transcript variant X5, mRNA	2640(0.0)	PICALM	8301
c78816_g1_i2	-8.64185	2.62929	5.52e-26	6.28e-22	gi|241995290|gb|GQ201417.1|	Oryzomys palustris inactive X-specific transcript (Xist) RNA, partial sequence	264(3e-66)	GRIA4	2893
c78816_g1_i1	-8.60196	4.86802	1.5e-42	7.66e-38	gi|13445265|emb|AJ310129.1|	Microtus arvalis 31kb genomic sequence encoding Xist gene, complete sequence	299(1e-76)	NEU3	10825
c78719_g1_i6	-10.807	1.49207	5.51e-10	2.17e-06	gi|880963825|ref|XP_005085981.2|	PREDICTED: transmembrane protein 68 isoform X1 [Mesocricetus auratus]	655(0.0)	TMEM68	137695
c78718_g1_i4	4.74271	0.336901	1.64e-06	0.00208105	gi|288912043|dbj|AP010947.1|	Azospirillum sp. B510 plasmid pAB510a DNA, complete genome	48.1(0.15)	CTD-2105E13.6	NA
c78664_g1_i3	-7.26725	-1.80904	8.83e-05	0.0413309	gi|148676548|gb|EDL08495.1|	torsin family 1, member B, isoform CRA_a, partial [Mus musculus]	249(6e-77)	TOR1B	27348
c78535_g1_i5	-9.45357	0.177001	2.76e-08	7.08e-05	gi|589958381|ref|XP_006991786.1|	PREDICTED: FTS and Hook-interacting protein isoform X2 [Peromyscus maniculatus bairdii]	1236(0.0)	FAM160A2	84067
c78513_g1_i6	10.4691	1.16234	6.19e-05	0.0317313	gi|1008708044|ref|XP_015864365.1|	PREDICTED: TANK-binding kinase 1-binding protein 1 [Peromyscus maniculatus bairdii]	523(5e-165)	TBKBP1	9755
c78505_g1_i3	-6.41595	-2.49016	0.000107927	0.0460887	gi|1008785135|ref|XP_015863927.1|	PREDICTED: TATA box-binding protein-associated factor RNA polymerase I subunit C isoform X3 [Peromyscus maniculatus bairdii]	1019(0.0)	TAF1C	9013
c78456_g1_i1	7.40891	-1.68138	4.84e-05	0.0261317	gi|1008794748|ref|XP_015842950.1|	PREDICTED: protein FAM156A/FAM156B-like [Peromyscus maniculatus bairdii]	353(7e-115)	FAM156B	727866
c78392_g1_i2	-8.28746	-0.940731	5.45e-05	0.0285081	gi|1008746259|ref|XP_006974966.2|	PREDICTED: serine/arginine-rich splicing factor 11 isoform X4 [Peromyscus maniculatus bairdii]	310(5e-97)	SRSF11	9295
c78188_g1_i5	-7.87353	-1.28772	1.37e-05	0.0106466	gi|589953962|ref|XP_006989614.1|	PREDICTED: peptide chain release factor 1, mitochondrial isoform X1 [Peromyscus maniculatus bairdii]	474(0.0)	KBTBD7	84078
c78110_g1_i2	-6.51559	-2.40097	1.61e-05	0.0118775	gi|589926760|ref|XP_006976218.1|	PREDICTED: lipase maturation factor 2 [Peromyscus maniculatus bairdii]	425(5e-137)	LMF2	91289
c78081_g1_i1	-9.30023	0.0254371	9.84e-05	0.0437094	gi|1008749546|ref|XP_015850553.1|	PREDICTED: kinesin-like protein KIF21A [Peromyscus maniculatus bairdii]	1050(0.0)	KIF21A	55605
c78041_g2_i1	7.71608	-1.41403	3.42e-07	0.000567613	gi|578799345|ref|XP_006710789.1|	PREDICTED: pre-mRNA-splicing factor 38B isoform X1 [Homo sapiens]	160(1e-38)	PRPF38B	55119
c77938_g1_i3	-5.43519	2.23636	9.77e-05	0.0437094	gi|589964614|ref|XP_006994847.1|	PREDICTED: zinc finger protein 687 [Peromyscus maniculatus bairdii]	1981(0.0)	ZNF687	57592
c77826_g1_i1	8.40374	-0.805974	1.43e-05	0.0109904	gi|625214511|ref|XP_007647801.1|	PREDICTED: forkhead box protein P4 isoform X3 [Cricetulus griseus]	864(0.0)	FOXP4	116113
c77818_g1_i2	9.81826	0.529792	1.09e-08	3.2e-05	gi|694914090|ref|XP_009448607.1|	PREDICTED: CCR4-NOT transcription complex subunit 6 isoform X3 [Pan troglodytes]	682(0.0)	CNOT6	57472
c77689_g1_i3	10.5505	1.24154	5.83e-05	0.030332	gi|1008760112|ref|XP_015854442.1|	PREDICTED: type I inositol 3,4-bisphosphate 4-phosphatase isoform X3 [Peromyscus maniculatus bairdii]	1793(0.0)	INPP4A	3631
c77667_g1_i2	5.90584	-2.82014	2.17e-05	0.0139738	gi|589932646|ref|XP_006979116.1|	PREDICTED: CDGSH iron-sulfur domain-containing protein 1 isoform X1 [Peromyscus maniculatus bairdii]	183(6e-50)	CISD1	55847
c77382_g1_i1	-7.42752	-1.69551	3.32e-05	0.0191298	gi|1008774418|ref|XP_015859863.1|	PREDICTED: zinc finger protein 644 isoform X2 [Peromyscus maniculatus bairdii]	1228(0.0)	ZNF644	84146
c77329_g2_i1	9.8399	1.98475	4.68e-18	3.42e-14	gi|744591939|ref|XM_010989189.1|	PREDICTED: Camelus dromedarius DEAD (Asp-Glu-Ala-Asp) box helicase 3, X-linked (DDX3X), transcript variant X2, mRNA	492(5e-135)		NULL
c77273_g1_i3	12.3321	4.44619	1.42e-48	1.46e-43	gi|62087546|dbj|BAD92220.1|	DEAD/H (Asp-Glu-Ala-Asp/His) box polypeptide 3 variant [Homo sapiens]	1100(0.0)	DDX3X	1654
c77077_g1_i7	-7.26741	-1.82864	5.17e-05	0.0277077	gi|1008801943|ref|XP_015845676.1|	PREDICTED: zinc finger protein 850-like [Peromyscus maniculatus bairdii]	411(2e-142)	ZNF7	7553
c77001_g1_i2	9.13427	-0.125328	1.83e-08	4.92e-05	gi|354477958|ref|XP_003501184.1|	PREDICTED: eukaryotic translation initiation factor 6 isoform X1 [Cricetulus griseus]	484(4e-169)	EIF6	3692
c76967_g1_i3	-9.00918	-0.252957	1.78e-05	0.012487	gi|568956607|ref|XP_006530968.1|	PREDICTED: enhancer of mRNA-decapping protein 4 isoform X4 [Mus musculus]	791(0.0)	EDC4	23644
c76903_g1_i3	10.518	1.20908	8.95e-05	0.0413309	gi|524950636|ref|XP_005075330.1|	PREDICTED: squalene synthase [Mesocricetus auratus]	815(0.0)	FDFT1	2222
c76707_g1_i3	-8.14697	-1.05141	1.12e-05	0.00901013	gi|589954952|ref|XM_006990037.1|	PREDICTED: Peromyscus maniculatus bairdii N-acylneuraminate cytidylyltransferase-like (LOC102911213), transcript variant X1, mRNA	918(0.0)	CMAS	55907
c76691_g1_i1	-9.69424	0.399894	9.64e-05	0.043362	gi|589949591|ref|XP_006987453.1|	PREDICTED: adenine phosphoribosyltransferase [Peromyscus maniculatus bairdii]	350(1e-117)	APRT	353
c76689_g1_i1	-10.4275	1.12178	5.51e-07	0.000818474	gi|589916314|ref|XM_006971417.1|	PREDICTED: Peromyscus maniculatus bairdii CUGBP, Elav-like family member 4 (Celf4), transcript variant X5, mRNA	728(0.0)	CELF4	56853
c76626_g1_i3	-9.67315	0.378612	5.78e-07	0.00083461	gi|589923253|ref|XP_006974520.1|	PREDICTED: CCA tRNA nucleotidyltransferase 1, mitochondrial [Peromyscus maniculatus bairdii]	874(0.0)	TRNT1	51095
c76599_g1_i2	-4.94792	-2.55689	8.53e-05	0.0404523	gi|18043990|gb|AAH19744.1|	Cd2ap protein, partial [Mus musculus]	202(3e-61)	CD2AP	23607
c76492_g1_i5	-8.41537	-0.812724	1.27e-05	0.0099882	gi|344253099|gb|EGW09203.1|	Enhancer of yellow 2 transcription factor-like [Cricetulus griseus]	206(5e-61)	ENY2	56943
c76218_g1_i7	-8.33131	-0.881922	7.57e-06	0.00671487	gi|1008773506|ref|XP_015859493.1|	PREDICTED: major facilitator superfamily domain-containing protein 10 isoform X1 [Peromyscus maniculatus bairdii]	301(0.0)	MFSD10	10227
c76217_g1_i4	9.71009	0.424617	0.000103869	0.045533	gi|589935769|ref|XP_006980655.1|	PREDICTED: kinesin light chain 2 [Peromyscus maniculatus bairdii]	831(0.0)	KLC2	64837
c76201_g1_i3	9.57534	0.299025	3.17e-06	0.00349393	gi|1008700387|ref|XP_015856847.1|	PREDICTED: DNA polymerase iota isoform X3 [Peromyscus maniculatus bairdii]	1272(0.0)	POLI	11201
c76161_g1_i4	9.95347	0.663541	8.68e-05	0.0409244	gi|1008779850|ref|XP_015861919.1|	PREDICTED: GA-binding protein alpha chain isoform X2 [Peromyscus maniculatus bairdii]	839(0.0)	GABPA	2551
c75923_g1_i2	6.43135	-2.45407	3.82e-05	0.0216027	gi|589961932|ref|XM_006993468.1|	PREDICTED: Peromyscus maniculatus bairdii M-phase phosphoprotein 8 (Mphosph8), mRNA	226(6e-55)	GIMAP2	26157
c75908_g1_i2	6.61761	-2.32308	0.000115923	0.0490942	gi|880897129|ref|XP_005073205.2|	PREDICTED: cyclin-dependent kinase 10 isoform X1 [Mesocricetus auratus]	423(2e-138)	CDK10	8558
c75375_g1_i2	10.1838	0.88887	7.04e-05	0.0350104	gi|56090628|ref|NP_001007667.1|	mitochondrial chaperone BCS1 [Rattus norvegicus]	773(0.0)	BCS1L	617
c75137_g1_i1	5.97988	1.80916	4.07e-06	0.00430386	gi|589948700|ref|XP_006987010.1|	PREDICTED: phospholipid scramblase 4 isoform X1 [Peromyscus maniculatus bairdii]	603(0.0)	PLSCR4	57088
c75079_g1_i3	-7.59223	-1.5636	0.000107336	0.0460343	gi|589931661|ref|XM_006978571.1|	PREDICTED: Peromyscus maniculatus bairdii A kinase (PRKA) interacting protein 1 (Akip1), transcript variant X2, mRNA	932(0.0)	AKIP1	56672
c74966_g1_i3	8.15157	0.320041	2.18e-05	0.0139738	gi|625240191|ref|XP_007611331.1|	PREDICTED: GRB2-associated-binding protein 1 isoform X2 [Cricetulus griseus]	1337(0.0)	GAB1	2549
c74868_g1_i5	-7.44794	-1.66405	2.18e-05	0.0139738	gi|148675868|gb|EDL07815.1|	myeloid ecotropic viral integration site 1, isoform CRA_a, partial [Mus musculus]	889(0.0)	MEIS1	4211
c74794_g1_i4	9.9718	0.677705	5.92e-07	0.000843248	gi|1008751386|ref|XP_015851251.1|	PREDICTED: semaphorin-4D isoform X4 [Peromyscus maniculatus bairdii]	402(3e-131)	SEMA4D	10507
c74728_g1_i1	9.33601	2.26908	6.71e-06	0.00630622	gi|589968111|ref|XP_006996552.1|	PREDICTED: probable UDP-sugar transporter protein SLC35A4 [Peromyscus maniculatus bairdii]	474(7e-157)	SLC35A4	113829
c74655_g1_i2	7.61318	-0.213246	1.99e-05	0.0135109	gi|926721369|ref|XP_013829261.1|	PREDICTED: diphosphoinositol polyphosphate phosphohydrolase 1 [Capra hircus]	172(1e-63)	NUDT3	11165
c74584_g1_i2	-9.68312	0.393392	1.23e-08	3.5e-05	gi|1008772692|ref|XP_015859209.1|	PREDICTED: Bardet-Biedl syndrome 2 protein [Peromyscus maniculatus bairdii]	793(0.0)	BBS2	583
c74515_g1_i1	-9.78731	0.487002	9.85e-05	0.0437094	gi|1008802940|ref|XP_015846040.1|	PREDICTED: calcium/calmodulin-dependent 3',5'-cyclic nucleotide phosphodiesterase 1A isoform X1 [Peromyscus maniculatus bairdii]	1070(0.0)	PDE1A	5136
c74503_g1_i4	-7.99555	-1.19644	9.39e-05	0.0425734	gi|589995892|ref|XP_006998432.1|	PREDICTED: protein Hook homolog 2 isoform X2 [Peromyscus maniculatus bairdii]	960(0.0)	HOOK2	29911
c74432_g1_i6	-7.94301	-1.23433	1.18e-05	0.00946466	gi|1008701404|ref|XP_015849461.1|	PREDICTED: monocarboxylate transporter 7 isoform X3 [Peromyscus maniculatus bairdii]	950(0.0)	SLC16A6	9120
c74263_g1_i3	8.49279	-0.718895	9.59e-08	0.000209047	gi|1008777046|ref|XP_015860854.1|	PREDICTED: enhancer of mRNA-decapping protein 4 isoform X2 [Peromyscus maniculatus bairdii]	1167(0.0)	EDC4	23644
c74211_g1_i3	-8.55364	-0.67864	2.08e-05	0.0137755	gi|589915990|ref|XR_442589.1|	PREDICTED: Peromyscus maniculatus bairdii uncharacterized LOC102908603 (LOC102908603), transcript variant X2, ncRNA	347(5e-91)	C4orf22	255119
c74202_g1_i2	-8.88453	2.10464	1.98e-05	0.0135059	gi|589944105|ref|XP_006984749.1|	PREDICTED: heme oxygenase 2 [Peromyscus maniculatus bairdii]	597(0.0)	HMOX2	3163
c74200_g1_i1	-8.47553	-0.761162	2.5e-06	0.0028773	gi|589956306|ref|XP_006990765.1|	PREDICTED: WD repeat-containing protein 43 [Peromyscus maniculatus bairdii]	822(0.0)	WDR43	23160
c74118_g1_i1	5.60163	-3.00951	4.99e-06	0.00486995	gi|589927908|ref|XP_006976779.1|	PREDICTED: leucine-rich repeat-containing protein 18 [Peromyscus maniculatus bairdii]	483(1e-167)	LRRC18	474354
c74110_g1_i6	7.3673	-1.71472	2.73e-05	0.0165244	gi|1008777054|ref|XP_015860857.1|	PREDICTED: solute carrier family 12 member 4 isoform X3 [Peromyscus maniculatus bairdii]	1081(0.0)	SLC12A4	6560
c74100_g1_i2	9.91928	0.630064	1.92e-09	6.79e-06	gi|26349959|dbj|BAC38619.1|	unnamed protein product [Mus musculus]	282(1e-88)	SSC4D	136853
c73887_g1_i5	8.24095	-0.938155	2.18e-05	0.0139738	gi|568939098|ref|XP_006504937.1|	PREDICTED: PAB-dependent poly(A)-specific ribonuclease subunit PAN3 isoform X8 [Mus musculus]	1144(0.0)	PAN3	255967
c73737_g1_i2	-7.12956	-1.92877	6.2e-07	0.000871081	gi|823437730|ref|XP_012423887.1|	PREDICTED: REST corepressor 3 isoform X1 [Odobenus rosmarus divergens]	908(0.0)	RCOR3	55758
c73712_g1_i4	-8.48756	-0.74291	1.1e-05	0.00896823	gi|589922194|ref|XP_006974012.1|	PREDICTED: transcription initiation factor IIE subunit beta [Peromyscus maniculatus bairdii]	531(6e-180)	GTF2E2	2961
c73441_g2_i1	-7.59923	-1.51869	1.19e-05	0.00948335	gi|821012264|ref|XP_012356562.1|	PREDICTED: nucleolysin TIA-1 isoform p40 [Nomascus leucogenys]	216(3e-59)	TIA1	7072
c73412_g1_i1	-6.23529	2.23656	4.67e-05	0.0253074	gi|26381170|dbj|BAB29759.2|	unnamed protein product [Mus musculus]	1230(0.0)	KLHL24	54800
c73349_g1_i2	7.67845	-1.43705	3.1e-05	0.0180269	gi|83583037|gb|AC173208.2|	Mus musculus BAC clone RP24-335A2 from chromosome 16, complete sequence	81.8(4e-11)	TNPO3	23534
c73326_g1_i1	6.17875	-2.62874	4.29e-06	0.00444206	gi|524967231|ref|XP_005083506.1|	PREDICTED: cyclin-Y isoform X1 [Mesocricetus auratus]	643(0.0)	CCNY	219771
c73264_g1_i5	10.0199	0.725948	9.06e-05	0.0415456	gi|1008775553|ref|XP_015860306.1|	PREDICTED: inactive serine/threonine-protein kinase VRK3 [Peromyscus maniculatus bairdii]	845(0.0)	VRK3	51231
c73220_g1_i5	-8.11533	-1.07413	1.46e-05	0.0111773	gi|532020197|ref|XM_005353649.1|	PREDICTED: Microtus ochrogaster G protein-coupled receptor 153 (Gpr153), transcript variant X2, mRNA	1417(0.0)	GPR153	387509
c73102_g1_i2	-7.49988	-1.60227	1.65e-05	0.012069	gi|54035529|gb|AAH83824.1|	Ss18 protein, partial [Rattus norvegicus]	312(4e-93)	SS18	6760
c72841_g1_i1	7.02493	-1.99981	1.84e-06	0.00223959	gi|1008783045|ref|XP_015863111.1|	PREDICTED: ATP-dependent DNA helicase Q4 isoform X5 [Peromyscus maniculatus bairdii]	1089(0.0)	RECQL4	9401
c72634_g1_i2	9.74249	0.456698	8.13e-09	2.52e-05	gi|1008746589|ref|XP_015849404.1|	PREDICTED: ras-associated and pleckstrin homology domains-containing protein 1 isoform X2 [Peromyscus maniculatus bairdii]	1168(0.0)	RAPH1	65059
c72499_g1_i3	-10.1859	0.882368	1.25e-18	9.83e-15	gi|1008750566|ref|XP_015850946.1|	PREDICTED: PR domain zinc finger protein 10 isoform X2 [Peromyscus maniculatus bairdii]	1435(0.0)	PRDM10	56980
c72436_g1_i4	7.67191	-0.216757	4.16e-05	0.0233072	gi|589950134|ref|XP_006987723.1|	PREDICTED: leucine-rich repeat-containing protein 45 isoform X2 [Peromyscus maniculatus bairdii]	1158(0.0)	LRRC45	201255
c72062_g2_i1	-7.27011	-1.80652	2.16e-05	0.0139738	gi|46064034|gb|AC034285.6|	Mus musculus chromosome 13, clone RP23-220G21, complete sequence	408(1e-109)	USP3	9960
c72050_g1_i1	-8.39156	-0.827426	7.6e-06	0.00671487	gi|625271016|ref|XP_007627054.1|	PREDICTED: vasohibin-2 isoform X1 [Cricetulus griseus]	681(0.0)	VASH2	79805
c71883_g1_i1	-11.8296	2.5	2.04e-05	0.0136661	gi|511934141|ref|XM_004785974.1|	PREDICTED: Mustela putorius furo UDP-Gal:betaGlcNAc beta 1,4- galactosyltransferase, polypeptide 5 (B4GALT5), partial mRNA	319(1e-82)	TOPORS	10210
c71747_g1_i2	7.32068	-1.76013	3.55e-05	0.0202051	gi|589941416|ref|XP_006983430.1|	PREDICTED: probable ATP-dependent RNA helicase DDX31 isoform X1 [Peromyscus maniculatus bairdii]	955(0.0)	DDX31	64794
c71370_g1_i1	6.44144	-2.44812	1.69e-05	0.0122329	gi|589961422|ref|XM_006993219.1|	PREDICTED: Peromyscus maniculatus bairdii ATPase, Ca++ transporting, plasma membrane 4 (Atp2b4), transcript variant X4, mRNA	569(2e-158)	ATP2B4	493
c71275_g1_i4	-9.35705	0.0793318	3.13e-06	0.00348151	gi|589950138|ref|XP_006987725.1|	PREDICTED: tether containing UBX domain for GLUT4 isoform X1 [Peromyscus maniculatus bairdii]	770(0.0)	ASPSCR1	79058
c71075_g2_i4	-7.67943	-1.47701	4.88e-06	0.00481192	gi|620982631|ref|XP_007656933.1|	PREDICTED: LOW QUALITY PROTEIN: mitogen-activated protein kinase 14-like, partial [Ornithorhynchus anatinus]	232(3e-73)	MAPK14	1432
c70800_g1_i2	-5.63646	-3.02529	9.38e-05	0.0425734	gi|164419812|gb|EU204642.1|	Peromyscus maniculatus beta-globin gene cluster, complete sequence	335(4e-88)	ASPHD2	57168
c70730_g1_i4	-5.89295	-2.86045	0.000118633	0.0498301	gi|564298378|ref|XP_006223570.1|	PREDICTED: putative uncharacterized protein [Rattus norvegicus]	155(9e-43)	AURKB	9212
c70256_g1_i3	-9.31935	0.0391536	0.00010396	0.045533	gi|589940168|ref|XP_006982819.1|	PREDICTED: uncharacterized protein C6orf203 homolog [Peromyscus maniculatus bairdii]	407(6e-138)	C6orf203	51250
c70036_g1_i2	-9.9954	0.692746	7.47e-05	0.0367843	gi|589931835|ref|XM_006978658.1|	PREDICTED: Peromyscus maniculatus bairdii anaphase promoting complex subunit 13 (Anapc13), transcript variant X3, mRNA	543(9e-151)	ANAPC13	25847
c69677_g1_i3	-5.83205	-2.88933	3.29e-05	0.0190335	gi|1008777659|ref|XP_015861090.1|	PREDICTED: zinc finger protein 454 isoform X2 [Peromyscus maniculatus bairdii]	347(9e-114)	ZNF454	285676
c69667_g1_i3	9.49888	0.223294	7.17e-09	2.29e-05	gi|589950060|ref|XP_006987686.1|	PREDICTED: tubulin-specific chaperone D isoform X1 [Peromyscus maniculatus bairdii]	2147(0.0)	TBCD	6904
c69664_g1_i2	-7.61939	-1.51986	1.42e-07	0.000279068	gi|589962611|ref|XP_006993862.1|	PREDICTED: zinc finger and BTB domain-containing protein 48 [Peromyscus maniculatus bairdii]	639(0.0)	ZBTB48	3104
c69505_g1_i1	-8.21504	2.22853	3.88e-21	3.31e-17	gi|241995291|gb|GQ201418.1|	Sigmodon hispidus inactive X-specific transcript (Xist) RNA, partial sequence	718(0.0)	BRSK2	9024
c68844_g1_i1	9.55273	0.273263	4.78e-07	0.000741191	gi|25167105|gb|AC079183.5|	Mus musculus strain C57BL6/J chromosome 6 clone RP23-258N2, complete sequence	129(2e-25)	LPIN2	9663
c68335_g1_i2	8.2307	-0.958057	5.28e-08	0.000123002	gi|354799851|gb|JN964352.1|	Mus musculus targeted non-conditional, lacZ-tagged mutant allele Ndst2:tm1e(KOMP)Wtsi; transgenic	539(6e-149)	SDK1	221935
c67906_g1_i2	-7.76276	-1.39279	7.14e-10	2.71e-06	gi|1008774707|ref|XP_015859993.1|	PREDICTED: histone-lysine N-methyltransferase SUV39H2 isoform X1 [Peromyscus maniculatus bairdii]	728(0.0)	SUV39H2	79723
c67598_g1_i1	-7.59456	-1.53491	1.25e-07	0.000251281	gi|59808766|gb|BC089884.1|	Rattus norvegicus cDNA clone IMAGE:7369891	127(4e-25)	ACTL6A	86
c67541_g1_i2	-5.71999	-0.104546	4.39e-05	0.0242887	gi|625237166|ref|XP_007609793.1|	PREDICTED: MOB kinase activator 2 isoform X2 [Cricetulus griseus]	162(9e-58)	MOB2	81532
c67328_g1_i1	5.55159	-3.04011	8.06e-05	0.0385844	gi|625207153|ref|XM_003506095.2|	PREDICTED: Cricetulus griseus abhydrolase domain containing 15 (Abhd15), transcript variant X1, partial mRNA	246(5e-61)	FLT3LG	2323
c67197_g1_i6	-6.53402	-2.40306	9.71e-09	2.93e-05	gi|625289931|ref|XM_007638526.1|	PREDICTED: Cricetulus griseus coiled-coil domain containing 136 (Ccdc136), transcript variant X2, mRNA	396(2e-106)	CCDC136	64753
c67190_g2_i1	5.81877	-2.87423	2.73e-05	0.0165244	gi|625272257|ref|XR_480618.1|	PREDICTED: Cricetulus griseus uncharacterized LOC103158740 (LOC103158740), transcript variant X2, ncRNA	480(2e-131)	ELOVL6	79071
c67166_g1_i8	7.44822	-1.63881	2.74e-05	0.0165244	gi|564322847|ref|XP_006227438.1|	PREDICTED: retinitis pigmentosa 1-like 1 protein isoform X5 [Rattus norvegicus]	94.7(5e-17)	ACRC	93953
c67114_g1_i2	-10.3336	1.02236	1.64e-06	0.00208105	gi|589914136|ref|XM_006970345.1|	PREDICTED: Peromyscus maniculatus bairdii CDGSH iron sulfur domain 2 (Cisd2), mRNA	1382(0.0)	CISD2	493856
c66952_g1_i1	-8.46519	2.26575	2.22e-22	2.07e-18	gi|589958078|ref|XR_443108.1|	PREDICTED: Peromyscus maniculatus bairdii uncharacterized LOC102908187 (LOC102908187), ncRNA	993(0.0)	ANKRD34B	340120
c66484_g1_i2	8.85254	-0.38507	7.6e-06	0.00671487	gi|532009211|ref|XP_005348421.1|	PREDICTED: zinc finger CCCH domain-containing protein 11A [Microtus ochrogaster]	900(0.0)	ZC3H11A	9877
c66271_g1_i4	10.141	0.842135	7.51e-05	0.0368252	gi|694901581|ref|XP_009443688.1|	PREDICTED: uncharacterized protein LOC460352 isoform X8 [Pan troglodytes]	205(1e-58)	IP6K2	51447
c66082_g1_i1	6.42316	-2.45232	1.81e-06	0.00222947	gi|34850734|emb|AL592222.11|	Mouse DNA sequence from clone RP23-366M19 on chromosome 11, complete sequence	109(9e-20)	LAMTOR1	55004
c66040_g1_i3	5.75639	-2.90693	3.93e-05	0.0221292	gi|625247799|ref|XM_007616994.1|	PREDICTED: Cricetulus griseus tRNA methyltransferase 2 homolog B (S. cerevisiae) (Trmt2b), transcript variant X7, mRNA	331(9e-87)	CYP20A1	57404
c66040_g1_i1	-3.5005	-2.23081	6.02e-05	0.031088	gi|625247799|ref|XM_007616994.1|	PREDICTED: Cricetulus griseus tRNA methyltransferase 2 homolog B (S. cerevisiae) (Trmt2b), transcript variant X7, mRNA	331(1e-86)		NULL
c65975_g1_i1	-7.33136	-1.76982	2.37e-07	0.000450638	gi|91680732|emb|CT573363.8|	Mouse DNA sequence from clone RP23-443F11 on chromosome 17, complete sequence	85.7(1e-12)	PML	5371
c65935_g1_i2	-8.13452	-1.06056	5.83e-08	0.000132701	gi|625207313|ref|XM_007646632.1|	PREDICTED: Cricetulus griseus tissue factor pathway inhibitor (lipoprotein-associated coagulation inhibitor) (Tfpi), transcript variant X10, mRNA	1628(0.0)	TBRG4	9238
c65739_g1_i2	8.56939	-0.645403	9.42e-08	0.000209047	gi|589965851|ref|XP_006995456.1|	PREDICTED: cytoplasmic polyadenylation element-binding protein 2 [Peromyscus maniculatus bairdii]	488(1e-167)	CPEB2	132864
c65303_g1_i5	9.17241	-0.0888447	2.92e-08	7.3e-05	gi|589920446|ref|XP_006973285.1|	PREDICTED: ralBP1-associated Eps domain-containing protein 2 isoform X5 [Peromyscus maniculatus bairdii]	961(0.0)	REPS2	9185
c65122_g1_i2	-9.1546	1.09049	4.16e-06	0.00435412	gi|664730829|ref|XP_008522630.1|	PREDICTED: ubiquitin-conjugating enzyme E2 E3 isoform X1 [Equus przewalskii]	322(2e-107)	UBE2E3	10477
c64821_g1_i2	6.75315	-2.21402	5.2e-05	0.0277077	gi|1008766409|ref|XP_015856830.1|	PREDICTED: coiled-coil domain-containing protein 162-like [Peromyscus maniculatus bairdii]	581(0.0)	MYH9	4627
c64664_g1_i1	-8.55547	-0.679376	7.57e-06	0.00671487	gi|568903061|ref|XR_397923.1|	PREDICTED: Mus musculus uncharacterized LOC102631937 (LOC102631937), ncRNA	779(0.0)	APBB1IP	54518
c64283_g1_i1	-7.49773	-1.61942	2.24e-05	0.0141528	gi|625184465|ref|XM_007652623.1|	PREDICTED: Cricetulus griseus adaptor-related protein complex 3, mu 1 subunit (Ap3m1), transcript variant X3, mRNA	163(6e-36)	DTYMK	1841
c64264_g1_i3	10.3331	1.02908	6.59e-05	0.0331287	gi|589936028|ref|XP_006980784.1|	PREDICTED: bcl2-associated agonist of cell death isoform X1 [Peromyscus maniculatus bairdii]	313(2e-104)	BAD	572
c64061_g1_i1	8.14318	-1.04364	2.82e-05	0.016916	gi|984080078|ref|XP_015343150.1|	PREDICTED: syntaxin-binding protein 6 [Marmota marmota marmota]	322(7e-103)	STXBP6	29091
c64016_g1_i1	5.63762	-0.59015	1.23e-06	0.00161595	gi|672032353|ref|XR_589710.1|	PREDICTED: Rattus norvegicus similar to 60S ribosomal protein L32 (LOC680959), misc_RNA	325(1e-84)	DMWD	1762
c63655_g1_i1	8.41673	-0.785727	1.05e-05	0.00877661	gi|589938878|ref|XP_006982187.1|	PREDICTED: P2Y purinoceptor 2 [Peromyscus maniculatus bairdii]	645(0.0)	P2RY2	5029
c63190_g1_i1	-8.75982	-0.484509	2.53e-08	6.64e-05	gi|56847738|gb|AC154216.1|	Mus musculus BAC clone RP24-354I21 from 13, complete sequence	155(2e-33)	PITX2	5308
c62313_g1_i2	6.857	-2.12121	4.51e-05	0.0247281	gi|354793823|gb|JN958324.1|	Mus musculus targeted non-conditional, lacZ-tagged mutant allele Elf4:tm1e(EUCOMM)Wtsi; transgenic	252(2e-62)	NSRP1	84081
c62291_g1_i3	4.23525	-2.14182	1.89e-06	0.00228139	gi|532058583|ref|XR_258961.1|	PREDICTED: Microtus ochrogaster uncharacterized LOC102001067 (LOC102001067), misc_RNA	151(2e-32)	MPHOSPH9	10198
c62264_g1_i1	6.97228	-2.03861	5.36e-05	0.0281856	gi|589932699|ref|XP_006979142.1|	PREDICTED: gamma-glutamyltranspeptidase 1 [Peromyscus maniculatus bairdii]	1093(0.0)	GGT1	2678
c60495_g1_i3	7.50865	-1.59765	3.37e-07	0.000567613	gi|569012403|ref|XP_006531641.1|	PREDICTED: lysine-specific demethylase 5D isoform X2 [Mus musculus]	679(0.0)	KDM5D	8284
c60495_g1_i2	6.30882	-0.668278	7.23e-06	0.00662004	gi|37589519|gb|AAH59077.1|	Jarid1d protein [Mus musculus]	707(0.0)	KDM5D	8284
c60495_g1_i1	12.0444	2.71688	1.5e-31	2.19e-27	gi|569012403|ref|XP_006531641.1|	PREDICTED: lysine-specific demethylase 5D isoform X2 [Mus musculus]	692(0.0)	KDM5D	8284
c60486_g1_i1	8.67799	-0.543108	1.54e-05	0.0116769	gi|589915631|ref|XP_006971145.1|	PREDICTED: platelet glycoprotein 4 [Peromyscus maniculatus bairdii]	882(0.0)	CD36	948
c60271_g1_i1	-3.97315	0.725964	2.83e-09	9.68e-06	gi|241995291|gb|GQ201418.1|	Sigmodon hispidus inactive X-specific transcript (Xist) RNA, partial sequence	285(4e-73)	RBM33	155435
c60233_g1_i1	6.55459	-2.36	4.39e-06	0.00450434	gi|736012191|gb|CP010327.1|	Myroides sp. A21, complete genome	44.1(2.5)	IRF3	3661
c59819_g1_i2	-8.14556	1.28845	7.26e-17	4.65e-13	gi|625207956|ref|XR_482992.1|	PREDICTED: Cricetulus griseus uncharacterized LOC103164108 (LOC103164108), ncRNA	529(3e-146)	FREM1	158326
c59819_g1_i1	-7.48889	3.89092	1.87e-31	2.4e-27	gi|295813860|gb|HM016220.1|	Peromyscus polionotus subgriseus inactive X-specific transcript, partial sequence	1053(0.0)	EEF1G	1937
c59753_g1_i1	-7.90246	1.06191	6.73e-16	3.83e-12	gi|13445263|emb|AJ310127.1|	Microtus transcaspicus 37 kb genomic sequence encoding Xist gene, complete sequence	115(9e-22)	PRRC2C	23215
c58943_g1_i1	8.30525	-0.891717	1.28e-11	6.25e-08	gi|354797676|gb|JN962177.1|	Mus musculus targeted KO-first, conditional ready, lacZ-tagged mutant allele Ndor1:tm1a(EUCOMM)Hmgu; transgenic	412(6e-111)	ZNF792	126375
c58831_g1_i3	7.24539	-0.532255	3.45e-05	0.0197475	gi|1008769033|ref|XP_015857811.1|	PREDICTED: platelet-derived growth factor D isoform X1 [Peromyscus maniculatus bairdii]	709(0.0)	PDGFD	80310
c56227_g1_i1	-3.86401	-3.24215	0.000101373	0.0447827	gi|589966821|ref|XM_006995876.1|	PREDICTED: Peromyscus maniculatus bairdii leukocyte immunoglobulin-like receptor subfamily B member 3-like (LOC102909363), mRNA	488(4e-134)	LILRA6	79168
c55005_g1_i1	-8.99893	-0.258598	1.72e-13	8.84e-10	gi|20159732|gb|AY090554.1|	Microtus kirgisorum HMG14, HL30, MKK2 pseudogenes, complete sequences; and xist gene, complete sequence	216(3e-52)		NULL
c54750_g1_i2	7.35993	-1.71252	2.3e-05	0.014395	gi|672089139|ref|XM_008773696.1|	PREDICTED: Rattus norvegicus lysine (K)-specific demethylase 6A (Kdm6a), transcript variant X2, mRNA	615(4e-172)	UTY	7404
c54750_g1_i1	7.68418	-1.44486	2.98e-10	1.27e-06	gi|672089139|ref|XM_008773696.1|	PREDICTED: Rattus norvegicus lysine (K)-specific demethylase 6A (Kdm6a), transcript variant X2, mRNA	615(4e-172)	UTY	7404
c50836_g1_i1	9.70117	2.55371	1.44e-25	1.48e-21	gi|672089084|ref|XM_008773671.1|	PREDICTED: Rattus norvegicus DEAD (Asp-Glu-Ala-Asp) box polypeptide 3 (Ddx3), transcript variant X2, mRNA	230(3e-56)	MILR1	284021
c48835_g1_i1	-9.21567	-0.0624658	9.78e-06	0.00828034	gi|589956812|ref|XR_443093.1|	PREDICTED: Peromyscus maniculatus bairdii uncharacterized LOC102926343 (LOC102926343), ncRNA	1134(0.0)	FMN2	56776
c48604_g1_i3	10.2261	0.926948	7.06e-17	4.65e-13	gi|261347648|gb|ACX55121.1|	Jarid1d protein [Rattus norvegicus]	313(7e-97)	KDM5C	8242
c48604_g1_i2	12.4275	3.09737	2e-36	6.82e-32	gi|569012403|ref|XP_006531641.1|	PREDICTED: lysine-specific demethylase 5D isoform X2 [Mus musculus]	754(0.0)	KDM5C	8242
c48604_g1_i1	5.57843	-0.874424	2.32e-05	0.014395	gi|569012403|ref|XP_006531641.1|	PREDICTED: lysine-specific demethylase 5D isoform X2 [Mus musculus]	703(0.0)	KDM5D	8284
c48387_g1_i1	-7.67888	-1.46933	2.01e-05	0.0135506	gi|1008804578|ref|XP_015846643.1|	PREDICTED: eukaryotic peptide chain release factor GTP-binding subunit ERF3B isoform X1 [Peromyscus maniculatus bairdii]	293(3e-87)	GSPT2	23708
c43621_g1_i1	9.22033	-0.0389006	4.57e-06	0.00459461	gi|564371434|ref|XP_006246203.1|	PREDICTED: complement C1q tumor necrosis factor-related protein 2 isoform X1 [Rattus norvegicus]	343(3e-112)	C1QTNF2	114898
c43118_g1_i3	5.99014	-2.76051	2.65e-07	0.000494466	gi|589948378|ref|XP_006986851.1|	PREDICTED: engulfment and cell motility protein 3 isoform X1 [Peromyscus maniculatus bairdii]	1004(0.0)	ELMO3	79767
c40685_g1_i1	7.26352	-1.79257	3.04e-05	0.0178816	gi|1008779452|ref|XP_015861772.1|	PREDICTED: thrombopoietin isoform X1 [Peromyscus maniculatus bairdii]	711(0.0)	THPO	7066
c33391_g1_i1	-4.17773	-1.35606	1.02e-06	0.00135563	gi|241995291|gb|GQ201418.1|	Sigmodon hispidus inactive X-specific transcript (Xist) RNA, partial sequence	222(3e-54)	KCNE1	3753
c2900_g1_i1	6.82027	-2.15374	7.14e-05	0.0353353	gi|1008772654|ref|XP_015859193.1|	PREDICTED: piezo-type mechanosensitive ion channel component 2 isoform X2 [Peromyscus maniculatus bairdii]	1072(0.0)	PIEZO2	63895
c24465_g1_i1	6.72297	-2.23082	6.34e-09	2.1e-05	gi|74013571|gb|AC161374.6|	Mus musculus BAC clone RP23-266O23 from chromosome 14, complete sequence	50.1(0.038)	MYCBPAP	84073
c232891_g1_i1	-3.12904	-0.0992342	2.09e-06	0.0024593	gi|644985895|tpe|HG982444.1|	TPA: Mus musculus long non-coding RNA OTTMUST00000044201.3 (Xist gene), lincRNA	168(5e-38)		NULL
c22326_g1_i1	7.7024	-1.43128	1.73e-05	0.012386	gi|1008790773|ref|XP_015841467.1|	PREDICTED: Fanconi anemia core complex-associated protein 20 [Peromyscus maniculatus bairdii]	277(6e-86)	FAAP20	199990
c221801_g1_i1	6.99559	-2.0168	1.97e-10	8.76e-07	gi|321272961|gb|GU581012.1|	Chionomys nivalis isolate De2 DDX3Y (DBY) gene, partial sequence	97.6(2e-16)		NULL
c21683_g1_i2	-8.86586	-0.3866	4.47e-06	0.0045368	gi|625264507|ref|XM_007625519.1|	PREDICTED: Cricetulus griseus zinc finger protein 217 (Znf217), transcript variant X8, mRNA	1380(0.0)	ZNF236	7776
c201161_g1_i1	6.09916	-2.67695	1.05e-05	0.00877661	gi|569012434|ref|XM_006531592.1|	PREDICTED: Mus musculus ubiquitously transcribed tetratricopeptide repeat gene, Y chromosome (Uty), transcript variant X10, mRNA	224(2e-54)	KDM6A	7403
c19881_g1_i1	4.81767	-3.43395	6.44e-05	0.0327526	gi|354789179|gb|JN953680.1|	Mus musculus targeted non-conditional, lacZ-tagged mutant allele Ears2:tm1e(EUCOMM)Wtsi; transgenic	111(1e-20)	SLC6A8	6535
c186176_g1_i1	-5.5867	-0.602689	8.9e-05	0.0413309	gi|47825172|gb|AC111011.6|	Mus musculus BAC clone RP23-424D18 from 1, complete sequence	52.0(0.018)	LDB3	11155
c155925_g2_i1	-8.37871	3.62784	6.13e-32	1.05e-27	gi|13445263|emb|AJ310127.1|	Microtus transcaspicus 37 kb genomic sequence encoding Xist gene, complete sequence	442(6e-120)	DDHD1	80821

## Sheet: EE_B_F_v_AIN_B_F
seqID	logFC	logCPM	PValue	FDR	accession	annotation	score.evalue.	gene_symbol	EntrezID
c83564_g1_i3	-8.7895	-0.279535	8.74e-05	0.0440421	gi|1008788662|ref|XP_015865275.1|	PREDICTED: uncharacterized protein LOC102911135 isoform X3 [Peromyscus maniculatus bairdii]	142(6e-34)	CNTNAP3B	728577
c83540_g1_i1	-12.5914	3.44049	3.16e-15	7.68e-11	gi|562881311|ref|XP_006168253.1|	PREDICTED: protein lifeguard 2 isoform X2 [Tupaia chinensis]	425(7e-142)	FAIM2	23017
c83484_g1_i3	-11.1297	1.99068	2.66e-19	2.58e-14	gi|1008785367|ref|XP_015864021.1|	PREDICTED: aryl hydrocarbon receptor nuclear translocator 2 isoform X2 [Peromyscus maniculatus bairdii]	665(0.0)	ARNT2	9915
c83465_g1_i5	4.90269	-2.69757	8.35e-05	0.0429488	gi|1008765494|ref|XP_015856488.1|	PREDICTED: receptor-type tyrosine-protein phosphatase V-like isoform X4 [Peromyscus maniculatus bairdii]	202(2e-52)	PTPRH	5794
c83341_g1_i11	9.02692	-0.36421	6.85e-08	0.000276193	gi|589953262|ref|XP_006989272.1|	PREDICTED: E3 ubiquitin-protein ligase RNF14 isoform X1 [Peromyscus maniculatus bairdii]	919(0.0)	RNF14	9604
c83306_g1_i1	3.3267	2.52102	2.99e-05	0.0236759	gi|589928107|ref|XM_006976816.1|	PREDICTED: Peromyscus maniculatus bairdii synuclein, beta (Sncb), mRNA	583(4e-162)	CAMSAP2	23271
c83271_g2_i1	9.34085	-0.069643	1.34e-05	0.0133249	gi|1008795422|ref|XP_015843214.1|	PREDICTED: alpha-2-macroglobulin-like protein 1 [Peromyscus maniculatus bairdii]	2578(0.0)	A2ML1	144568
c83258_g2_i1	-8.88614	-0.186104	7.67e-05	0.0413098	gi|23956420|emb|AL627184.18|	Mouse DNA sequence from clone RP23-125F21 on chromosome 4, complete sequence	81.8(2e-11)	FBLIM1	54751
c83182_g2_i4	9.94969	0.515314	5.1e-08	0.000215771	gi|354478083|ref|XP_003501245.1|	PREDICTED: neurofascin isoform X1 [Cricetulus griseus]	1157(0.0)	NFASC	23114
c82999_g1_i3	-11.0562	1.91816	9.4e-06	0.0108791	gi|27436986|ref|NP_751948.1|	potassium voltage-gated channel subfamily D member 3 isoform 2 precursor [Homo sapiens]	509(3e-162)	KCND3	3752
c82989_g1_i2	11.621	2.15706	6.69e-07	0.00151244	gi|1008740554|ref|XP_015846700.1|	PREDICTED: kinesin-like protein KIF13A isoform X4 [Peromyscus maniculatus bairdii]	3326(0.0)	KIF13A	63971
c82906_g1_i3	-9.61232	2.81326	1.59e-06	0.0030898	gi|589946276|ref|XP_006985818.1|	PREDICTED: soluble lamin-associated protein of 75 kDa [Peromyscus maniculatus bairdii]	1074(0.0)	FAM169A	26049
c82890_g1_i3	-7.64221	-1.31549	4.63e-06	0.00671931	gi|589915042|ref|XM_006970795.1|	PREDICTED: Peromyscus maniculatus bairdii RNA binding motif protein 19 (Rbm19), mRNA	448(5e-122)	MEFV	4210
c82881_g1_i6	8.68448	-0.682311	1.18e-07	0.000400689	gi|589966542|ref|XP_006995800.1|	PREDICTED: ELMO domain-containing protein 2 [Peromyscus maniculatus bairdii]	462(9e-149)	ELMOD2	255520
c82834_g3_i3	8.18516	-1.13254	2.4e-06	0.00424431	gi|1008779473|ref|XP_015861780.1|	PREDICTED: endothelin-converting enzyme 2 isoform X3 [Peromyscus maniculatus bairdii]	1004(0.0)	ECE2	9718
c82787_g1_i1	10.8997	1.44222	0.000103796	0.0489983	gi|1008750909|ref|XP_015851077.1|	PREDICTED: phosphatase and actin regulator 2 isoform X1 [Peromyscus maniculatus bairdii]	769(0.0)	PHACTR2	9749
c82729_g1_i2	-5.62388	2.37534	6.44e-06	0.0083539	gi|589920113|ref|XP_006973131.1|	PREDICTED: zinc finger FYVE domain-containing protein 1 [Peromyscus maniculatus bairdii]	1597(0.0)	ZFYVE1	53349
c82666_g1_i7	8.86183	-0.516969	7.81e-07	0.00169461	gi|625264734|ref|XM_007625629.1|	PREDICTED: Cricetulus griseus ribophorin II (Rpn2), transcript variant X1, mRNA	414(1e-111)	RPN2	6185
c82529_g1_i2	-11.7173	2.57217	3.35e-06	0.00551369	gi|589956414|ref|XP_006990817.1|	PREDICTED: WSC domain-containing protein 2 isoform X3 [Peromyscus maniculatus bairdii]	1097(0.0)	WSCD2	9671
c82422_g1_i5	-7.29437	-1.61347	1.13e-05	0.0121223	gi|589958710|ref|XP_006991945.1|	PREDICTED: bifunctional heparan sulfate N-deacetylase/N-sulfotransferase 3 [Peromyscus maniculatus bairdii]	1456(0.0)	NDST3	9348
c82403_g1_i2	-8.7945	-0.27321	2.06e-09	1.67e-05	gi|913505543|ref|XP_013206518.1|	PREDICTED: regulating synaptic membrane exocytosis protein 1 isoform X16 [Microtus ochrogaster]	1629(0.0)	RIMS1	22999
c82348_g1_i6	9.09806	-0.292949	1.34e-05	0.0133249	gi|589950562|ref|XP_006987932.1|	PREDICTED: poly [ADP-ribose] polymerase 11 isoform X1 [Peromyscus maniculatus bairdii]	670(0.0)	PARP11	57097
c82348_g1_i1	-5.9915	-2.6288	0.000103544	0.0489983	gi|1008779760|ref|XP_015861887.1|	PREDICTED: poly [ADP-ribose] polymerase 11 isoform X2 [Peromyscus maniculatus bairdii]	446(3e-141)	PARP11	57097
c82271_g1_i2	8.19086	-1.14068	3.78e-05	0.0276438	gi|913496522|ref|XP_013203543.1|	PREDICTED: endoplasmic reticulum metallopeptidase 1 isoform X1 [Microtus ochrogaster]	1028(0.0)	ERMP1	79956
c82215_g1_i7	-6.61374	-2.17	2.13e-05	0.0193165	gi|1008750038|ref|XP_015850732.1|	PREDICTED: rho guanine nucleotide exchange factor 2 isoform X5 [Peromyscus maniculatus bairdii]	749(0.0)	ARHGEF2	9181
c82164_g1_i1	9.6702	0.250635	7.36e-06	0.0089949	gi|589924576|ref|XP_006975165.1|	PREDICTED: 3-oxoacyl-[acyl-carrier-protein] synthase, mitochondrial [Peromyscus maniculatus bairdii]	224(5e-60)	OXSM	54995
c82097_g1_i5	-8.61303	-0.439657	7.69e-05	0.0413098	gi|1008702822|ref|XP_015854560.1|	PREDICTED: GPI transamidase component PIG-T isoform X2 [Peromyscus maniculatus bairdii]	1145(0.0)	PIGT	51604
c82051_g1_i4	9.87647	0.441935	4.09e-05	0.0289567	gi|568911610|ref|XP_006497181.1|	PREDICTED: bifunctional glutamate/proline--tRNA ligase isoform X2 [Mus musculus]	2118(0.0)	EPRS	2058
c82048_g1_i2	8.53357	-0.820753	2.49e-05	0.0208345	gi|1008764354|ref|XP_015856055.1|	PREDICTED: signal-induced proliferation-associated 1-like protein 3 isoform X2 [Peromyscus maniculatus bairdii]	1967(0.0)	SIPA1L3	23094
c82007_g1_i5	-8.95212	-0.120966	7.59e-05	0.0412381	gi|532003960|ref|XP_005346171.1|	PREDICTED: ubiquitin carboxyl-terminal hydrolase 20 [Microtus ochrogaster]	1071(0.0)	USP20	10868
c81998_g1_i4	6.65633	-2.40715	4.76e-09	3.56e-05	gi|589942434|ref|XP_006983930.1|	PREDICTED: meiosis arrest female protein 1 isoform X2 [Peromyscus maniculatus bairdii]	1629(0.0)	KIAA0430	9665
c81921_g1_i2	-10.3713	1.24519	1.6e-05	0.0153569	gi|589962899|ref|XP_006994001.1|	PREDICTED: protein FAM222A [Peromyscus maniculatus bairdii]	691(0.0)	FAM222A	84915
c81888_g1_i3	7.14761	-2.02608	6.82e-10	6.03e-06	gi|967123785|ref|XP_014975158.1|	PREDICTED: ATP-citrate synthase isoform X1 [Macaca mulatta]	1702(0.0)	ACLY	47
c81855_g3_i4	-8.56209	-0.483216	1.04e-05	0.0114921	gi|589951589|ref|XP_006988441.1|	PREDICTED: alpha-aminoadipic semialdehyde synthase, mitochondrial [Peromyscus maniculatus bairdii]	1839(0.0)	AASS	10157
c81803_g1_i6	9.15395	-0.244594	1.43e-05	0.0138727	gi|1008790853|ref|XP_015841501.1|	PREDICTED: cilia- and flagella-associated protein 74 isoform X9 [Peromyscus maniculatus bairdii]	2232(0.0)	CFAP74	85452
c81685_g1_i2	-10.4097	1.28342	1.68e-05	0.0158205	gi|1008794443|ref|XP_015842828.1|	PREDICTED: myelin regulatory factor isoform X4 [Peromyscus maniculatus bairdii]	1757(0.0)	MYRF	745
c81646_g1_i3	-10.3303	1.20575	5.79e-05	0.0347935	gi|1008701472|ref|XP_015849673.1|	PREDICTED: nucleosome-remodeling factor subunit BPTF isoform X2 [Peromyscus maniculatus bairdii]	3441(0.0)	BPTF	2186
c81568_g1_i1	11.8749	2.40725	6.26e-07	0.00144916	gi|589923945|ref|XP_006974853.1|	PREDICTED: uncharacterized protein KIAA1841 homolog isoform X1 [Peromyscus maniculatus bairdii]	944(0.0)	KIAA1841	84542
c81408_g1_i2	-9.45055	0.349692	4.62e-05	0.0303782	gi|589957122|ref|XP_006991163.1|	PREDICTED: integrator complex subunit 1 isoform X2 [Peromyscus maniculatus bairdii]	3859(0.0)	INTS1	26173
c81338_g1_i3	-12.7866	3.63483	1.24e-10	1.33e-06	gi|1008741974|ref|XP_015847679.1|	PREDICTED: R3H domain-containing protein 2 isoform X13 [Peromyscus maniculatus bairdii]	934(0.0)	R3HDM2	22864
c81336_g1_i2	-7.27825	-1.63859	7.39e-06	0.0089949	gi|1008747787|ref|XP_015849854.1|	PREDICTED: spermatogenesis-associated protein 21 [Peromyscus maniculatus bairdii]	1228(0.0)	SPATA21	374955
c81294_g1_i2	10.778	2.60838	1.39e-10	1.35e-06	gi|589918931|ref|XP_006972674.1|	PREDICTED: neprilysin [Peromyscus maniculatus bairdii]	1379(0.0)	MME	4311
c81099_g1_i8	9.02472	-0.362857	1.85e-05	0.0173378	gi|444728185|gb|ELW68649.1|	TAR DNA-binding protein 43 [Tupaia chinensis]	538(0.0)	TARDBP	23435
c81094_g1_i4	7.81477	-1.46443	8.28e-05	0.0429488	gi|685551085|ref|XP_009208671.1|	PREDICTED: methionyl-tRNA formyltransferase, mitochondrial isoform X2 [Papio anubis]	335(2e-132)	MTFMT	123263
c81092_g1_i4	-9.80932	2.31895	1.36e-05	0.0133249	gi|589959232|ref|XP_006992203.1|	PREDICTED: tectonin beta-propeller repeat-containing protein 2 [Peromyscus maniculatus bairdii]	2617(0.0)	TECPR2	9895
c81092_g1_i2	9.47858	2.06541	3.51e-08	0.000184076	gi|589959232|ref|XP_006992203.1|	PREDICTED: tectonin beta-propeller repeat-containing protein 2 [Peromyscus maniculatus bairdii]	2071(0.0)	TECPR2	9895
c81010_g2_i4	-10.0234	0.902627	5.43e-05	0.0338201	gi|537182226|gb|ERE76065.1|	LIM domain kinase 2-like protein [Cricetulus griseus]	605(0.0)	LIMK1	3984
c80996_g1_i8	8.82361	-0.546262	6.6e-05	0.0382121	gi|1008787585|ref|XP_015864836.1|	PREDICTED: SUN domain-containing protein 1 isoform X1 [Peromyscus maniculatus bairdii]	1023(0.0)	SUN1	23353
c80827_g2_i2	-9.20103	0.116522	5.71e-05	0.0347228	gi|589963632|ref|XP_006994363.1|	PREDICTED: alpha-1,6-mannosylglycoprotein 6-beta-N-acetylglucosaminyltransferase A [Peromyscus maniculatus bairdii]	938(0.0)	MGAT5B	146664
c80796_g1_i2	7.56798	-1.68964	8.39e-05	0.0429488	gi|589968476|ref|XP_006996727.1|	PREDICTED: acid ceramidase [Peromyscus maniculatus bairdii]	734(0.0)	ASAH1	427
c80730_g1_i1	-4.95152	-0.213059	6.34e-06	0.00832567	gi|589942650|ref|XP_006984037.1|	PREDICTED: tRNA (adenine(58)-N(1))-methyltransferase non-catalytic subunit TRM6 [Peromyscus maniculatus bairdii]	797(0.0)	TRMT6	51605
c80670_g1_i6	6.95711	-2.18308	3.41e-06	0.00553475	gi|1008766833|ref|XP_015856995.1|	PREDICTED: potassium channel subfamily U member 1 [Peromyscus maniculatus bairdii]	1617(0.0)	KCNU1	157855
c80560_g2_i2	11.8867	2.42086	3.64e-05	0.0272005	gi|1008761085|ref|XP_015854778.1|	PREDICTED: rap1 GTPase-activating protein 1 isoform X13 [Peromyscus maniculatus bairdii]	983(0.0)	RAP1GAP	5909
c80525_g2_i5	-6.76574	-2.05444	4.68e-08	0.00020702	gi|755497968|ref|XP_011237502.1|	PREDICTED: uncharacterized protein C9orf50 homolog isoform X8 [Mus musculus]	303(1e-98)	C9orf50	375759
c80525_g2_i1	6.32612	-2.64514	8.13e-05	0.0429488	gi|589941532|ref|XP_006983488.1|	PREDICTED: uncharacterized protein C9orf50 homolog [Peromyscus maniculatus bairdii]	345(3e-113)	C9orf50	375759
c80382_g1_i4	8.90999	-0.475777	2.38e-05	0.0205575	gi|589937660|ref|XP_006981587.1|	PREDICTED: ubiquitin carboxyl-terminal hydrolase BAP1 [Peromyscus maniculatus bairdii]	1157(0.0)	BAP1	8314
c80242_g1_i2	9.73756	0.310786	4.46e-08	0.00020702	gi|589957601|ref|XP_006991400.1|	PREDICTED: protein transport protein Sec24A [Peromyscus maniculatus bairdii]	1599(0.0)	SEC24A	10802
c80128_g1_i4	7.22631	-1.95174	8.19e-05	0.0429488	gi|532032564|ref|XP_005359200.1|	PREDICTED: trimeric intracellular cation channel type A [Microtus ochrogaster]	337(1e-138)	TMEM38A	79041
c80112_g1_i2	7.55242	-1.69034	5.35e-05	0.0336283	gi|674063279|ref|XP_008838453.1|	PREDICTED: ATP-dependent RNA helicase A [Nannospalax galili]	770(0.0)	DHX9	1660
c80091_g1_i2	-7.14642	-1.74846	1.22e-05	0.0126205	gi|589932449|ref|XP_006979022.1|	PREDICTED: transmembrane protein 8A [Peromyscus maniculatus bairdii]	786(0.0)	TMEM8A	58986
c79917_g1_i1	5.44802	-3.19866	4.85e-06	0.00673607	gi|589924412|ref|XP_006975084.1|	PREDICTED: neurobeachin-like protein 1 isoform X2 [Peromyscus maniculatus bairdii]	1387(0.0)	NBEAL1	65065
c79872_g1_i1	-11.4881	2.34514	4.7e-06	0.00671931	gi|532022357|ref|XP_005354544.1|	PREDICTED: ran GTPase-activating protein 1 isoform X1 [Microtus ochrogaster]	561(0.0)	RANGAP1	5905
c79787_g1_i1	-9.25804	0.16316	5.71e-05	0.0347228	gi|625219903|ref|XM_007651798.1|	PREDICTED: Cricetulus griseus N(alpha)-acetyltransferase 40, NatD catalytic subunit (Naa40), transcript variant X2, mRNA	1814(0.0)	NAA40	79829
c79751_g1_i1	-4.99121	3.72985	9.97e-05	0.0475369	gi|1008789018|ref|XP_015865390.1|	PREDICTED: ankyrin repeat domain-containing protein 17 isoform X3 [Peromyscus maniculatus bairdii]	3854(0.0)	ANKRD17	26057
c79658_g1_i1	8.33549	-0.999343	3.15e-05	0.0244783	gi|589925389|ref|XP_006975559.1|	PREDICTED: forkhead-associated domain-containing protein 1 isoform X1 [Peromyscus maniculatus bairdii]	1811(0.0)	FHAD1	114827
c79583_g1_i3	9.07714	-0.317974	2.67e-05	0.0219955	gi|589956674|ref|XM_006990884.1|	PREDICTED: Peromyscus maniculatus bairdii ataxin 3 (Atxn3), transcript variant X2, mRNA	1261(0.0)	ATXN3	4287
c79468_g1_i4	-6.25935	-2.44016	8.35e-05	0.0429488	gi|625181806|ref|XP_007639971.1|	PREDICTED: T-complex protein 1 subunit theta isoform X1 [Cricetulus griseus]	374(3e-126)	CCT8	10694
c79447_g1_i2	-9.03683	-0.0464347	7.28e-05	0.0402136	gi|589915667|ref|XP_006971163.1|	PREDICTED: acyl-CoA dehydrogenase family member 9, mitochondrial [Peromyscus maniculatus bairdii]	804(0.0)	ACAD9	28976
c79369_g1_i2	10.8834	1.42619	0.000104894	0.0492774	gi|354787963|gb|JN952464.1|	Mus musculus targeted KO-first, conditional ready, lacZ-tagged mutant allele Kcnk15:tm1a(EUCOMM)Wtsi; transgenic	563(4e-156)	SNAPC2	6618
c79282_g1_i1	-2.7996	3.36962	7.22e-06	0.0089949	gi|913503013|ref|XP_013205694.1|	PREDICTED: lactadherin isoform X2 [Microtus ochrogaster]	861(0.0)	MFGE8	4240
c79072_g1_i4	7.88986	-1.39969	3.97e-05	0.0287406	gi|1008702230|ref|XP_015852315.1|	PREDICTED: homeobox protein cut-like 2 isoform X5 [Peromyscus maniculatus bairdii]	883(0.0)	CUX2	23316
c79038_g1_i1	-10.2887	1.16701	5.8e-05	0.0347935	gi|880872413|ref|XP_012967139.1|	PREDICTED: eukaryotic initiation factor 4A-I [Mesocricetus auratus]	356(2e-121)	EIF4A1	1973
c79035_g1_i2	8.70738	-0.662482	1.14e-07	0.000400689	gi|56562633|emb|AL662812.12|	Mouse DNA sequence from clone RP23-48A2 on chromosome 11, complete sequence	73.8(1e-08)	SHC2	25759
c78884_g1_i1	-8.92506	-0.145082	6.66e-05	0.0383141	gi|589934531|ref|XP_006980046.1|	PREDICTED: dynein heavy chain 5, axonemal [Peromyscus maniculatus bairdii]	4072(0.0)	DNAH5	1767
c78866_g1_i2	7.79076	-1.48572	8.44e-05	0.0429848	gi|625212172|ref|XM_007648634.1|	PREDICTED: Cricetulus griseus phosphatidylinositol binding clathrin assembly protein (Picalm), transcript variant X4, mRNA	2684(0.0)	PICALM	8301
c78833_g1_i1	11.0472	1.58788	4.78e-06	0.00673607	gi|589957221|ref|XR_443100.1|	PREDICTED: Peromyscus maniculatus bairdii uncharacterized LOC102921188 (LOC102921188), ncRNA	3366(0.0)	BIVM	54841
c78828_g1_i2	7.97144	-1.32724	3.47e-07	0.000911651	gi|589922795|ref|XP_006974300.1|	PREDICTED: formin-like protein 2 isoform X4 [Peromyscus maniculatus bairdii]	813(0.0)	FMNL2	114793
c78621_g1_i3	7.81521	-1.46534	5.49e-05	0.0339842	gi|589927938|ref|XP_006976794.1|	PREDICTED: oxidoreductase NAD-binding domain-containing protein 1 [Peromyscus maniculatus bairdii]	339(4e-152)	OXNAD1	92106
c78611_g1_i1	10.3002	0.857974	4e-06	0.00617623	gi|589940073|ref|XP_006982772.1|	PREDICTED: occludin [Peromyscus maniculatus bairdii]	949(0.0)	OCLN	100506658
c78511_g1_i1	-6.46943	-2.28382	5.12e-07	0.00124587	gi|29179432|gb|AAH48848.1|	Eif4g3 protein, partial [Mus musculus]	421(2e-138)	EIF4G3	8672
c78467_g2_i1	-5.94382	-2.66298	6.89e-05	0.0389449	gi|354501326|ref|XP_003512743.1|	PREDICTED: caseinolytic peptidase B protein homolog isoform X3 [Cricetulus griseus]	923(0.0)	CLPB	81570
c78312_g1_i5	7.52727	-1.70972	8.02e-07	0.00169461	gi|344257326|gb|EGW13430.1|	TBC1 domain family member 17 [Cricetulus griseus]	455(0.0)	TBC1D17	79735
c78181_g1_i2	11.738	2.27359	4.14e-05	0.0289567	gi|589945288|ref|XM_006985268.1|	PREDICTED: Peromyscus maniculatus bairdii RAD23 homolog B (S. cerevisiae) (Rad23b), mRNA	2103(0.0)	ANKIB1	54467
c78115_g1_i1	12.2584	2.78844	1.08e-06	0.00219532	gi|532049786|ref|XM_005367604.1|	PREDICTED: Microtus ochrogaster guanine nucleotide binding protein (G protein), gamma 2 (Gng2), mRNA	406(6e-109)	TBL2	26608
c77786_g1_i1	8.66455	-0.700174	2.19e-05	0.0197144	gi|524959964|ref|XM_005079870.1|	PREDICTED: Mesocricetus auratus 6-phosphofructo-2-kinase/fructose-2,6-biphosphatase 2 (Pfkfb2), transcript variant X6, mRNA	854(0.0)	PFKFB2	5208
c77750_g1_i4	11.9533	2.48434	4.58e-05	0.0302855	gi|795303558|ref|XP_011816113.1|	PREDICTED: dual specificity protein phosphatase 26 isoform X1 [Colobus angolensis palliatus]	379(6e-122)	DUSP26	78986
c77665_g1_i3	-10.8665	1.73191	9.79e-09	5.95e-05	gi|880949476|ref|XP_012978038.1|	PREDICTED: zinc finger protein 131 isoform X2 [Mesocricetus auratus]	1042(0.0)	ZNF131	7690
c77575_g1_i3	10.2405	0.800574	8.43e-09	5.46e-05	gi|625183755|ref|XP_007647911.1|	PREDICTED: CUGBP Elav-like family member 2 isoform X6 [Cricetulus griseus]	817(0.0)	CELF2	10659
c77563_g1_i2	-9.37567	0.28373	4.26e-05	0.0292056	gi|589925957|ref|XP_006975833.1|	PREDICTED: spindle and centriole-associated protein 1 [Peromyscus maniculatus bairdii]	1409(0.0)	SPICE1	152185
c77536_g2_i5	10.9172	1.46387	2.55e-06	0.00442103	gi|589932038|ref|XM_006978759.1|	PREDICTED: Peromyscus maniculatus bairdii muscleblind-like splicing regulator 2 (Mbnl2), transcript variant X2, mRNA	2750(0.0)	MBNL2	10150
c77468_g1_i1	11.2589	1.79775	3.26e-07	0.000879753	gi|589959821|ref|XM_006992432.1|	PREDICTED: Peromyscus maniculatus bairdii ubiquitin-like 4A (Ubl4a), mRNA	3776(0.0)	UBL4A	8266
c77466_g1_i3	8.69863	-0.667619	2.25e-05	0.0198948	gi|1008786597|ref|XP_015864469.1|	PREDICTED: leucine-rich repeat-containing protein 9 [Peromyscus maniculatus bairdii]	2755(0.0)	LRRC9	341883
c77465_g1_i2	-6.25689	-2.44148	7.37e-05	0.0404642	gi|589946164|ref|XP_006985762.1|	PREDICTED: protein disulfide-isomerase-like protein of the testis [Peromyscus maniculatus bairdii]	1037(0.0)	PDILT	204474
c77445_g1_i2	-7.60182	-1.35582	3.6e-08	0.000184076	gi|1008778064|ref|XP_015861252.1|	PREDICTED: ecto-ADP-ribosyltransferase 3 isoform X2 [Peromyscus maniculatus bairdii]	634(0.0)	ART3	419
c77150_g1_i1	-7.40653	-1.52783	7.23e-05	0.0401995	gi|589928349|ref|XP_006976997.1|	PREDICTED: fibronectin type 3 and ankyrin repeat domains protein 1 isoform X1 [Peromyscus maniculatus bairdii]	665(0.0)	FANK1	92565
c77001_g1_i1	8.10463	-1.21169	3.56e-05	0.027025	gi|74212609|dbj|BAE31043.1|	unnamed protein product [Mus musculus]	414(2e-141)	EIF6	3692
c76978_g1_i1	-9.7396	2.25551	7.1e-08	0.000276193	gi|589924817|ref|XP_006975284.1|	PREDICTED: 6-phosphogluconate dehydrogenase, decarboxylating [Peromyscus maniculatus bairdii]	939(0.0)	PGD	5226
c76831_g1_i2	-6.75707	-2.05602	9.23e-05	0.0452597	gi|1008770976|ref|XP_015858534.1|	PREDICTED: uncharacterized protein KIAA1257 homolog isoform X1 [Peromyscus maniculatus bairdii]	1976(0.0)	RP11-723O4.6	NA
c76729_g1_i3	8.2064	-1.11604	3.48e-05	0.0266559	gi|589930235|ref|XM_006977867.1|	PREDICTED: Peromyscus maniculatus bairdii sorting nexin 16 (Snx16), transcript variant X1, mRNA	1205(0.0)	SNX16	64089
c76725_g1_i1	-10.8167	1.68206	1.08e-05	0.0116221	gi|532009373|ref|XM_005348444.1|	PREDICTED: Microtus ochrogaster NIMA-related kinase 7 (Nek7), mRNA	2444(0.0)	NEK7	140609
c76683_g1_i7	-8.14165	-0.874261	4.38e-06	0.00665292	gi|589935891|ref|XP_006980716.1|	PREDICTED: N-terminal kinase-like protein isoform X2 [Peromyscus maniculatus bairdii]	1200(0.0)	SCYL1	57410
c76674_g1_i8	-7.65739	-1.31044	3.01e-06	0.0050477	gi|625278468|ref|XR_480941.1|	PREDICTED: Cricetulus griseus uncharacterized LOC103158714 (LOC103158714), transcript variant X2, ncRNA	121(3e-23)	AKAP17A	8227
c76412_g1_i5	7.22638	-1.95571	7.73e-05	0.0413098	gi|1008769302|ref|XP_015857910.1|	PREDICTED: DNA repair endonuclease XPF isoform X3 [Peromyscus maniculatus bairdii]	959(0.0)	ERCC4	2072
c76193_g1_i3	8.33856	-1.00069	2.88e-07	0.000832954	gi|1008778312|ref|XP_015861350.1|	PREDICTED: transmembrane protein 198-like isoform X1 [Peromyscus maniculatus bairdii]	404(3e-131)	TMEM198	130612
c76059_g1_i2	10.9903	1.53147	9.71e-05	0.0467839	gi|589930845|ref|XP_006978229.1|	PREDICTED: secretory carrier-associated membrane protein 4 [Peromyscus maniculatus bairdii]	416(1e-138)	SCAMP4	113178
c75923_g1_i2	-7.26951	-1.63634	2.15e-06	0.00387594	gi|589961932|ref|XM_006993468.1|	PREDICTED: Peromyscus maniculatus bairdii M-phase phosphoprotein 8 (Mphosph8), mRNA	226(6e-55)	GIMAP2	26157
c75691_g1_i2	-10.6838	1.55333	1.19e-05	0.0125517	gi|880909934|ref|XP_005075342.2|	PREDICTED: E3 ubiquitin-protein ligase TRIM13 isoform X1 [Mesocricetus auratus]	783(0.0)	TRIM13	10206
c75600_g1_i5	-8.33088	-0.701399	1.44e-06	0.00286157	gi|635120551|ref|XP_007983344.1|	PREDICTED: N-glycosylase/DNA lyase isoform X3 [Chlorocebus sabaeus]	482(7e-166)	OGG1	4968
c75475_g2_i1	-7.3256	-1.59349	7.42e-06	0.0089949	gi|354792693|gb|JN957194.1|	Mus musculus targeted KO-first, conditional ready, lacZ-tagged mutant allele Casq1:tm1a(EUCOMM)Wtsi; transgenic	313(3e-81)	KLF1	10661
c75460_g1_i3	7.32049	-1.87852	6.88e-05	0.0389449	gi|41016187|gb|AC139242.2|	Mus musculus BAC clone RP23-435I6 from chromosome 13, complete sequence	234(5e-57)	TUBB	203068
c75303_g1_i5	6.36083	-2.62103	1.21e-05	0.0126004	gi|1008704104|ref|XP_015859331.1|	PREDICTED: transmembrane protein 202 [Peromyscus maniculatus bairdii]	352(1e-118)	TMEM202	338949
c75208_g1_i4	-8.2723	-0.75709	6.62e-09	4.6e-05	gi|1008784865|ref|XP_015863817.1|	PREDICTED: transcription factor SOX-5 isoform X8 [Peromyscus maniculatus bairdii]	631(0.0)	SOX5	6660
c75164_g1_i1	8.83536	-0.543442	3.36e-05	0.0259306	gi|148684542|gb|EDL16489.1|	FCH and double SH3 domains 2, isoform CRA_c [Mus musculus]	507(4e-165)	FCHSD2	9873
c75101_g1_i2	10.0647	0.625756	7.49e-06	0.0089949	gi|589929988|ref|XP_006977806.1|	PREDICTED: protein KTI12 homolog [Peromyscus maniculatus bairdii]	604(0.0)	KTI12	112970
c75092_g1_i3	10.0241	0.587897	6.94e-06	0.00888	gi|589919680|ref|XM_006972863.1|	PREDICTED: Peromyscus maniculatus bairdii family with sequence similarity 8, member A1 (Fam8a1), mRNA	593(2e-165)	GSG1	83445
c75008_g1_i2	9.77205	0.346239	8.29e-06	0.00982847	gi|589958568|ref|XP_006991876.1|	PREDICTED: protein sprouty homolog 1 [Peromyscus maniculatus bairdii]	491(8e-165)	SPRY1	10252
c74980_g2_i11	11.9044	2.43835	3.59e-05	0.0270603	gi|589942777|ref|XP_006984099.1|	PREDICTED: AKT-interacting protein [Peromyscus maniculatus bairdii]	596(0.0)	AKTIP	64400
c74820_g1_i4	6.89928	2.30585	5.65e-05	0.0347228	gi|589930379|ref|XP_006977999.1|	PREDICTED: TFIIH basal transcription factor complex helicase XPB subunit isoform X1 [Peromyscus maniculatus bairdii]	1468(0.0)	ERCC3	2071
c74728_g1_i1	-10.8205	1.68789	7.58e-05	0.0412381	gi|589968111|ref|XP_006996552.1|	PREDICTED: probable UDP-sugar transporter protein SLC35A4 [Peromyscus maniculatus bairdii]	474(7e-157)	SLC35A4	113829
c74667_g1_i3	7.40714	-1.81584	8.38e-05	0.0429488	gi|625263218|ref|XP_007623048.1|	PREDICTED: phosphatidate phosphatase PPAPDC1A isoform X3 [Cricetulus griseus]	325(8e-143)	PLPP4	196051
c74632_g1_i5	-10.077	0.95756	1.05e-05	0.0114921	gi|589948601|ref|XP_006986961.1|	PREDICTED: islet cell autoantigen 1 isoform X4 [Peromyscus maniculatus bairdii]	956(0.0)	ICA1	3382
c74407_g1_i3	-9.72384	0.614616	1.25e-13	1.73e-09	gi|34482125|gb|AC132619.3|	Mus musculus BAC clone RP23-195N4 from chromosome 7, complete sequence	226(1e-54)	REV3L	5980
c74407_g1_i1	-10.0311	0.91326	1.55e-14	3.02e-10	gi|34482125|gb|AC132619.3|	Mus musculus BAC clone RP23-195N4 from chromosome 7, complete sequence	238(3e-58)	REV3L	5980
c74217_g1_i3	9.77986	0.35348	1.88e-05	0.0173699	gi|589965956|ref|XP_006995508.1|	PREDICTED: zinc finger protein 282-like [Peromyscus maniculatus bairdii]	450(2e-147)	ZNF391	346157
c74200_g1_i1	8.45855	-0.884333	2.41e-05	0.0205575	gi|589956306|ref|XP_006990765.1|	PREDICTED: WD repeat-containing protein 43 [Peromyscus maniculatus bairdii]	822(0.0)	WDR43	23160
c74118_g1_i4	5.7467	-3.02243	9.22e-05	0.0452597	gi|589927908|ref|XP_006976779.1|	PREDICTED: leucine-rich repeat-containing protein 18 [Peromyscus maniculatus bairdii]	483(7e-168)	LRRC18	474354
c74109_g1_i4	-6.95673	-1.89894	3.08e-05	0.0241485	gi|148692836|gb|EDL24783.1|	glycosyltransferase 8 domain containing 1, isoform CRA_b, partial [Mus musculus]	334(6e-112)	GLT8D1	55830
c74010_g1_i3	-8.98956	-0.0895075	9.71e-07	0.00200982	gi|589924077|ref|XP_006974919.1|	PREDICTED: nuclear envelope integral membrane protein 2 [Peromyscus maniculatus bairdii]	718(0.0)	NEMP2	100131211
c73849_g1_i4	-8.32453	-0.706944	2.07e-06	0.00387123	gi|589964933|ref|XM_006994943.1|	PREDICTED: Peromyscus maniculatus bairdii coiled-coil domain containing 23 (Ccdc23), transcript variant X1, mRNA	1065(0.0)	SVBP	374969
c73712_g1_i4	-7.06318	0.382121	1.26e-05	0.0129109	gi|589922194|ref|XP_006974012.1|	PREDICTED: transcription initiation factor IIE subunit beta [Peromyscus maniculatus bairdii]	531(6e-180)	GTF2E2	2961
c73550_g1_i3	10.774	1.32253	2.74e-08	0.000156865	gi|589916393|ref|XP_006971518.1|	PREDICTED: D-glucuronyl C5-epimerase [Peromyscus maniculatus bairdii]	1255(0.0)	GLCE	26035
c73522_g1_i3	-8.98821	-0.0881161	6.32e-05	0.0369943	gi|589952050|ref|XP_006988670.1|	PREDICTED: TATA box-binding protein-associated factor RNA polymerase I subunit A [Peromyscus maniculatus bairdii]	754(0.0)	TAF1A	9015
c73439_g1_i2	7.04048	-2.10313	9.06e-05	0.0451043	gi|1008782611|ref|XP_015862950.1|	PREDICTED: protein FAN isoform X3 [Peromyscus maniculatus bairdii]	692(0.0)	NSMAF	8439
c73419_g1_i3	8.78604	-0.587673	1.98e-05	0.0181755	gi|1008786741|ref|XP_015864520.1|	PREDICTED: poly(A) RNA polymerase, mitochondrial isoform X2 [Peromyscus maniculatus bairdii]	1011(0.0)	MTPAP	55149
c73319_g1_i3	7.92077	-1.3689	4.26e-05	0.0292056	gi|532021577|ref|XP_005354156.1|	PREDICTED: speriolin isoform X1 [Microtus ochrogaster]	769(0.0)	SPATC1	375686
c72989_g1_i4	7.82314	-1.45867	3.93e-07	0.00100508	gi|589948426|ref|XP_006986875.1|	PREDICTED: adrenocortical dysplasia protein homolog [Peromyscus maniculatus bairdii]	634(0.0)	ACD	65057
c72968_g1_i2	5.98701	-2.87437	4.19e-05	0.0290706	gi|564354530|ref|XP_006239644.1|	PREDICTED: uncharacterized protein C1orf159 homolog isoform X4 [Rattus norvegicus]	158(2e-41)	C1orf159	54991
c72935_g1_i3	-8.62193	-0.431597	1.65e-06	0.00314175	gi|1008756390|ref|XP_015853095.1|	PREDICTED: ran-binding protein 17 isoform X1 [Peromyscus maniculatus bairdii]	2106(0.0)	RANBP17	64901
c72579_g1_i3	4.559	1.93023	2.41e-05	0.0205575	gi|589960021|ref|XP_006992592.1|	PREDICTED: spermatid perinuclear RNA-binding protein isoform X1 [Peromyscus maniculatus bairdii]	1132(0.0)	STRBP	55342
c72535_g1_i5	8.5677	-0.786983	1.52e-07	0.000494082	gi|589932433|ref|XP_006979014.1|	PREDICTED: putative N-acetylglucosamine-6-phosphate deacetylase [Peromyscus maniculatus bairdii]	804(0.0)	AMDHD2	51005
c72473_g1_i4	-6.87102	-1.96535	1.35e-05	0.0133249	gi|1008776053|ref|XP_015860483.1|	PREDICTED: cleavage stimulation factor subunit 2 isoform X3 [Peromyscus maniculatus bairdii]	510(4e-167)	CSTF2	1478
c72436_g1_i5	9.14227	-0.258216	1.61e-05	0.0153569	gi|589950134|ref|XP_006987723.1|	PREDICTED: leucine-rich repeat-containing protein 45 isoform X2 [Peromyscus maniculatus bairdii]	1158(0.0)	LRRC45	201255
c72393_g1_i1	-6.13384	-2.53245	5.08e-05	0.0329631	gi|568993827|ref|XR_384112.1|	PREDICTED: Mus musculus uncharacterized LOC102639539 (LOC102639539), transcript variant X2, ncRNA	226(9e-55)	CASKIN1	57524
c72339_g1_i3	-7.43382	-1.51297	5.36e-05	0.0336283	gi|1008748852|ref|XP_015850272.1|	PREDICTED: coiled-coil domain-containing protein 73 isoform X3 [Peromyscus maniculatus bairdii]	1610(0.0)	CCDC73	493860
c72264_g1_i1	6.99531	-2.1451	2.12e-06	0.00387594	gi|42517206|gb|AC132910.8|	Mus musculus chromosome 17, clone RP24-301I14, complete sequence	77.8(4e-10)		NULL
c72195_g1_i2	-11.4512	2.30826	5.65e-06	0.00752454	gi|589928632|ref|XM_006977073.1|	PREDICTED: Peromyscus maniculatus bairdii CDP-diacylglycerol--inositol 3-phosphatidyltransferase (Cdipt), transcript variant X2, mRNA	922(0.0)	CLN6	54982
c72176_g1_i3	7.70377	-1.55407	2.74e-06	0.00467137	gi|589922332|ref|XP_006974078.1|	PREDICTED: intraflagellar transport protein 74 homolog isoform X1 [Peromyscus maniculatus bairdii]	554(0.0)	IFT74	80173
c72002_g1_i2	7.50171	-1.73437	6.02e-05	0.0356714	gi|1008775336|ref|XP_015860220.1|	PREDICTED: PDZ and LIM domain protein 5 isoform X1 [Peromyscus maniculatus bairdii]	1122(0.0)	PDLIM5	10611
c71918_g1_i1	7.97457	-1.32493	4.14e-05	0.0289567	gi|768026417|ref|XP_011528813.1|	PREDICTED: glycosyltransferase-like protein LARGE1 isoform X2 [Homo sapiens]	1288(0.0)	LARGE1	NA
c71883_g1_i1	10.9733	1.51473	9.85e-05	0.0471831	gi|511934141|ref|XM_004785974.1|	PREDICTED: Mustela putorius furo UDP-Gal:betaGlcNAc beta 1,4- galactosyltransferase, polypeptide 5 (B4GALT5), partial mRNA	319(1e-82)	TOPORS	10210
c71813_g2_i1	-7.74107	-1.23604	2.41e-05	0.0205575	gi|589968758|ref|XP_006996868.1|	PREDICTED: KDEL motif-containing protein 1 [Peromyscus maniculatus bairdii]	1007(0.0)	KDELC1	79070
c71456_g1_i2	-8.2049	-0.823838	5.44e-06	0.00745451	gi|589913438|ref|XP_006970064.1|	PREDICTED: protein regulator of cytokinesis 1 isoform X3 [Peromyscus maniculatus bairdii]	978(0.0)	PRC1	9055
c71318_g1_i3	-11.4368	2.29485	9.63e-06	0.0109378	gi|880855213|ref|XP_012970298.1|	PREDICTED: pleckstrin homology domain-containing family A member 1 isoform X5 [Mesocricetus auratus]	739(0.0)	PLEKHA1	59338
c71262_g1_i2	8.25785	-1.06731	2.77e-05	0.0224599	gi|1008756807|ref|XP_015853257.1|	PREDICTED: guanine nucleotide-binding protein G(z) subunit alpha isoform X3 [Peromyscus maniculatus bairdii]	351(2e-112)	GNAZ	2781
c71262_g1_i1	7.99518	-1.31775	6.1e-05	0.035953	gi|554590056|ref|XP_005886362.1|	PREDICTED: guanine nucleotide-binding protein G(z) subunit alpha [Myotis brandtii]	325(1e-103)	GNAZ	2781
c70790_g1_i4	7.63743	-1.62169	7.99e-07	0.00169461	gi|589916819|ref|XP_006971728.1|	PREDICTED: H(+)/Cl(-) exchange transporter 7 [Peromyscus maniculatus bairdii]	1335(0.0)	CLCN7	1186
c70732_g1_i2	5.85238	-2.95688	5.22e-05	0.0334567	gi|589946602|ref|XM_006985917.1|	PREDICTED: Peromyscus maniculatus bairdii meiosis/spermiogenesis associated 1 (Meig1), mRNA	745(0.0)	MEIG1	644890
c70706_g1_i5	-7.49545	-1.44095	8.8e-06	0.010306	gi|1008790600|ref|XP_015841403.1|	PREDICTED: F-box/WD repeat-containing protein 12-like isoform X2 [Peromyscus maniculatus bairdii]	782(0.0)	FBXW12	285231
c70552_g1_i2	-10.1689	1.04894	1.97e-07	0.000598857	gi|589944253|ref|XP_006984819.1|	PREDICTED: catechol O-methyltransferase domain-containing protein 1 [Peromyscus maniculatus bairdii]	453(6e-155)	COMTD1	118881
c70515_g1_i3	6.57836	-2.46198	5.63e-06	0.00752454	gi|1008784877|ref|XP_015863823.1|	PREDICTED: lamin tail domain-containing protein 1 isoform X4 [Peromyscus maniculatus bairdii]	785(0.0)	LMNTD1	160492
c70359_g1_i1	7.63455	-1.62338	5.32e-05	0.0336283	gi|354789398|gb|JN953899.1|	Mus musculus targeted non-conditional, lacZ-tagged mutant allele Zmynd8:tm1e(EUCOMM)Wtsi; transgenic	291(3e-74)	SATB2	23314
c70099_g1_i1	7.86121	-1.41598	4.35e-05	0.0295868	gi|524964892|ref|XP_005082356.1|	PREDICTED: anoctamin-10 [Mesocricetus auratus]	935(0.0)	ANO10	55129
c70024_g1_i1	8.69986	-0.667442	1.19e-07	0.000400689	gi|589965760|ref|XM_006995349.1|	PREDICTED: Peromyscus maniculatus bairdii zinc finger protein 160 (Znf160), mRNA	468(3e-127)	ZNF250	58500
c69878_g1_i1	-9.75048	0.640472	7.91e-14	1.28e-09	gi|34482125|gb|AC132619.3|	Mus musculus BAC clone RP23-195N4 from chromosome 7, complete sequence	254(4e-63)	NPC1L1	29881
c69853_g1_i2	-8.33526	-0.691305	2.81e-05	0.0225648	gi|725559029|ref|XP_010333226.1|	PREDICTED: homeobox protein ARX [Saimiri boliviensis boliviensis]	520(7e-175)	ARX	170302
c69767_g1_i3	8.14326	-1.18242	3.76e-05	0.0276438	gi|1008757981|ref|XP_015853696.1|	PREDICTED: zinc finger protein 618 isoform X6 [Peromyscus maniculatus bairdii]	1826(0.0)	ZNF618	114991
c69723_g1_i2	-10.3336	1.20997	2.22e-05	0.0197651	gi|1008760303|ref|XP_015854516.1|	PREDICTED: NADH dehydrogenase [ubiquinone] iron-sulfur protein 8, mitochondrial isoform X1 [Peromyscus maniculatus bairdii]	397(2e-136)	NDUFS8	4728
c69514_g1_i4	-8.97871	-0.100376	3.5e-06	0.00558245	gi|533168513|ref|XP_005397871.1|	PREDICTED: proteasome assembly chaperone 3 isoform X1 [Chinchilla lanigera]	244(4e-77)	PSMG3	84262
c68976_g1_i5	-11.604	2.45969	1.35e-18	6.57e-14	gi|914925550|ref|XP_013219810.1|	PREDICTED: high mobility group protein B3 isoform X1 [Ictidomys tridecemlineatus]	321(2e-107)	HMGB3	3149
c68967_g1_i5	7.27692	-1.91958	9.04e-05	0.0451043	gi|1008744641|ref|XP_006974368.2|	PREDICTED: glucoside xylosyltransferase 1 isoform X1 [Peromyscus maniculatus bairdii]	754(0.0)	GXYLT1	283464
c68723_g1_i2	-7.10416	-1.77781	1.05e-05	0.0114921	gi|354796734|gb|JN961235.1|	Mus musculus targeted non-conditional, lacZ-tagged mutant allele Pkig:tm1e(EUCOMM)Hmgu tm1e(EUCOMM)Wtsi; transgenic	184(5e-42)	MPND	84954
c68676_g1_i6	-9.31939	0.229136	4.56e-05	0.0302855	gi|589996149|ref|XP_006998560.1|	PREDICTED: probable histidine--tRNA ligase, mitochondrial [Peromyscus maniculatus bairdii]	915(0.0)	HARS2	23438
c68626_g1_i1	8.64585	-0.711796	2.85e-05	0.0227311	gi|1008743471|ref|XP_015848219.1|	PREDICTED: zinc finger protein 438 isoform X2 [Peromyscus maniculatus bairdii]	1540(0.0)	ZNF438	220929
c68547_g1_i3	7.73324	-1.52803	4.57e-05	0.0302855	gi|1008782366|ref|XP_015862860.1|	PREDICTED: TBC1 domain family member 15, partial [Peromyscus maniculatus bairdii]	942(0.0)	TBC1D15	64786
c68463_g1_i2	-6.53153	-2.23765	7.69e-08	0.000287539	gi|37497219|gb|AC134842.3|	Mus musculus BAC clone RP24-375P18 from chromosome 14, complete sequence	115(2e-21)		NULL
c68080_g1_i2	7.34375	-1.85995	6.6e-05	0.0382121	gi|767964180|ref|XP_011538617.1|	PREDICTED: LIM domain-binding protein 1 isoform X2 [Homo sapiens]	390(5e-127)	LDB1	8861
c67642_g1_i2	-11.6316	2.48821	4.47e-06	0.00669379	gi|354799677|gb|JN964178.1|	Mus musculus targeted KO-first, conditional ready, lacZ-tagged mutant allele Shisa2:tm1a(EUCOMM)Hmgu; transgenic	517(2e-142)	SLC35E3	55508
c66991_g1_i4	-11.4393	2.2982	2.76e-05	0.0224599	gi|589964693|ref|XP_006994886.1|	PREDICTED: choline/ethanolaminephosphotransferase 1 isoform X2 [Peromyscus maniculatus bairdii]	830(0.0)	CEPT1	10390
c66840_g1_i3	-9.05715	-0.0214772	4.39e-07	0.00109409	gi|537273299|gb|ERE92352.1|	transmembrane and coiled-coil domain protein 3 [Cricetulus griseus]	378(4e-126)	TMCC3	57458
c65860_g1_i1	7.82473	-1.46081	4.97e-05	0.0324162	gi|77404145|gb|AC157991.5|	Mus musculus chromosome 18, clone RP23-335B10, complete sequence	107(8e-19)	OR4D1	26689
c65595_g1_i1	8.98874	-0.399348	1.29e-12	1.56e-08	gi|568918180|ref|XM_006500072.1|	PREDICTED: Mus musculus cleavage stimulation factor, 3' pre-RNA, subunit 1 (Cstf1), transcript variant X1, mRNA	87.7(4e-13)	MUC6	4588
c65254_g1_i2	-5.48112	-1.11374	1.59e-07	0.00049733	gi|625224991|ref|XP_007652026.1|	PREDICTED: patatin-like phospholipase domain-containing protein 5 isoform X1 [Cricetulus griseus]	413(4e-158)	PNPLA5	150379
c65254_g1_i1	-8.67441	-0.377821	9.31e-05	0.0452597	gi|589935078|ref|XP_006980315.1|	PREDICTED: patatin-like phospholipase domain-containing protein 5 [Peromyscus maniculatus bairdii]	496(8e-180)	PNPLA5	150379
c64694_g1_i1	5.08395	0.583464	3e-07	0.000832954	gi|1008783097|ref|XP_015863130.1|	PREDICTED: cysteine and histidine-rich protein 1 isoform X1 [Peromyscus maniculatus bairdii]	258(4e-81)	CYHR1	50626
c64295_g1_i2	-10.9738	1.83689	6.36e-16	2.06e-11	gi|589958415|ref|XP_006991803.1|	PREDICTED: ribosomal RNA-processing protein 8 [Peromyscus maniculatus bairdii]	823(0.0)	RRP8	23378
c64048_g1_i1	-7.11254	-1.77093	9.67e-06	0.0109378	gi|589995916|ref|XP_006998444.1|	PREDICTED: WD repeat domain-containing protein 83 [Peromyscus maniculatus bairdii]	253(2e-98)	WDR83	84292
c63655_g1_i1	8.03139	-1.27748	3.75e-05	0.0276438	gi|589938878|ref|XP_006982187.1|	PREDICTED: P2Y purinoceptor 2 [Peromyscus maniculatus bairdii]	645(0.0)	P2RY2	5029
c63491_g1_i4	-6.5028	-2.25887	5.35e-07	0.00126806	gi|625207730|ref|XP_007644999.1|	PREDICTED: uncharacterized protein LOC100756942 isoform X2 [Cricetulus griseus]	187(2e-55)	C6orf1	221491
c63348_g1_i2	7.83097	-1.45295	4.41e-05	0.0297912	gi|76573969|gb|AC161197.9|	Mus musculus chromosome 7, clone RP23-179K11, complete sequence	555(1e-153)	FAM161B	145483
c63190_g1_i1	8.02894	-1.27507	2.96e-07	0.000832954	gi|56847738|gb|AC154216.1|	Mus musculus BAC clone RP24-354I21 from 13, complete sequence	155(2e-33)	PITX2	5308
c60122_g1_i3	7.3383	-1.86938	7e-05	0.0390966	gi|354787964|gb|JN952465.1|	Mus musculus targeted KO-first, conditional ready, lacZ-tagged mutant allele Enoph1:tm1a(EUCOMM)Wtsi; transgenic	125(2e-24)	CSTF3	1479
c59431_g1_i1	-7.35153	-1.57005	4.49e-08	0.00020702	gi|5917732|gb|AAD56013.1|AF180819_1	LAK1 protein [Homo sapiens]	808(0.0)	NLK	51701
c57915_g1_i1	-4.89843	-2.21294	4.67e-06	0.00671931	gi|589950328|ref|XP_006987818.1|	PREDICTED: endothelin-converting enzyme 2 isoform X4 [Peromyscus maniculatus bairdii]	516(0.0)	ECE2	9718
c56959_g1_i1	10.7352	1.28591	9.09e-05	0.0451043	gi|625277472|ref|XM_007632168.1|	PREDICTED: Cricetulus griseus cytidine monophosphate (UMP-CMP) kinase 1, cytosolic (Cmpk1), mRNA	841(0.0)		NULL
c56933_g1_i1	-9.90639	0.794266	3.99e-05	0.0287406	gi|589952865|ref|XP_006989074.1|	PREDICTED: polycomb group RING finger protein 5 isoform X1 [Peromyscus maniculatus bairdii]	468(2e-159)	PCGF5	84333
c56289_g1_i1	8.02691	-1.26917	9.3e-05	0.0452597	gi|589955828|ref|XM_006990469.1|	PREDICTED: Peromyscus maniculatus bairdii arginine vasopressin-induced 1 (Avpi1), mRNA	1023(0.0)	AVPI1	60370
c52552_g1_i1	-6.12578	-2.53448	5.23e-05	0.0334567	gi|1008789332|ref|XP_015865514.1|	PREDICTED: protein NRDE2 homolog isoform X3 [Peromyscus maniculatus bairdii]	173(8e-46)	NRDE2	55051
c45692_g1_i2	7.02452	-2.11401	9.72e-05	0.0467839	gi|1008765999|ref|XP_015856668.1|	PREDICTED: zinc finger protein 697 isoform X1 [Peromyscus maniculatus bairdii]	594(0.0)	ZNF697	90874
c40566_g1_i2	-4.04654	-2.27709	2.44e-05	0.0206326	gi|74216094|dbj|AK138617.1|	Mus musculus adult male spinal cord cDNA, RIKEN full-length enriched library, clone:A330076N04 product:unclassifiable, full insert sequence	174(1e-39)	ZNF48	197407
c36824_g1_i1	-5.32414	-3.06371	6.79e-05	0.0388184	gi|47825160|gb|AC147121.2|	Mus musculus BAC clone RP24-160L14 from chromosome 7, complete sequence	371(1e-98)		NULL
c33616_g2_i1	-4.58442	-1.82717	4.08e-05	0.0289567	gi|354799046|gb|JN963547.1|	Mus musculus targeted non-conditional, lacZ-tagged mutant allele Nusap1:tm1e(KOMP)Wtsi; transgenic	87.7(2e-13)	C2CD4D	100191040
c33113_g1_i2	6.16955	-2.75921	0.00010654	0.0498102	gi|568922913|ref|XM_006501540.1|	PREDICTED: Mus musculus phospholipase C, eta 1 (Plch1), transcript variant X11, mRNA	333(2e-87)	AGGF1	55109
c27940_g1_i1	-6.10408	-2.55343	6.94e-05	0.0390161	gi|589917098|ref|XM_006971802.1|	PREDICTED: Peromyscus maniculatus bairdii keratin 28 (Krt28), mRNA	632(4e-177)	KRT28	162605
c27656_g1_i1	-3.59827	-1.94038	5.95e-05	0.0354859	gi|224491908|emb|CU639415.7|	Human DNA sequence from clone CH507-27H17 on chromosome 21, complete sequence	349(4e-92)	OVOL3	728361
c264302_g1_i1	-6.44422	-2.30657	7.77e-05	0.0413098	gi|589938019|ref|XM_006981703.1|	PREDICTED: Peromyscus maniculatus bairdii zinc finger, CCHC domain containing 6 (Zcchc6), transcript variant X6, mRNA	957(0.0)	SLC26A5	375611
c193217_g1_i1	5.70256	-3.05015	8.69e-05	0.0439998	gi|47077926|gb|AC129040.5|	Rattus norvegicus 6 BAC CH230-372A13 (Children's Hospital Oakland Research Institute) complete sequence	63.9(3e-06)	LAMB4	22798
c184229_g1_i1	-5.9325	-2.67235	2.64e-05	0.0219259	gi|62177090|gb|AC133183.3|	Mus musculus BAC clone RP24-185O19 from chromosome 12, complete sequence	89.7(8e-14)	SH3TC2	79628
c13070_g1_i2	-7.60542	-1.35088	3.97e-06	0.00617623	gi|470649402|ref|XP_004328223.1|	PREDICTED: DET1 homolog [Tursiops truncatus]	1003(0.0)	DET1	55070

## Sheet: EE_B_F_v_BPA_B_F
seqID	logFC	logCPM	PValue	FDR	accession	annotation	score.evalue.	gene_symbol	EntrezID
c8826_g1_i2	4.24937	-2.1761	0.00012593	0.0473432	gi|60098004|gb|AC154616.2|	Mus musculus BAC clone RP23-319O9 from 14, complete sequence	87.7(3e-13)	RPGR	6103
c86788_g1_i1	-4.21609	-2.11261	1.28e-05	0.0107891	gi|15778823|gb|AC084390.1|	Mus musculus BAC clone RP23-285H9 from 1, complete sequence	85.7(9e-13)	JOSD2	126119
c83540_g1_i1	-11.5424	2.47844	3.55e-05	0.0209046	gi|562881311|ref|XP_006168253.1|	PREDICTED: protein lifeguard 2 isoform X2 [Tupaia chinensis]	425(7e-142)	FAIM2	23017
c83436_g1_i5	-7.19197	-1.62247	3.25e-05	0.0197337	gi|589945419|ref|XM_006985332.1|	PREDICTED: Peromyscus maniculatus bairdii SH3 domain containing 19 (Sh3d19), mRNA	567(1e-157)	SH3D19	152503
c83436_g1_i2	6.46719	-2.45726	7.46e-06	0.00747292	gi|589945419|ref|XM_006985332.1|	PREDICTED: Peromyscus maniculatus bairdii SH3 domain containing 19 (Sh3d19), mRNA	494(2e-135)	SH3D19	152503
c83430_g7_i3	-8.94509	-0.0440901	6.75e-05	0.0315272	gi|589946141|ref|XP_006985751.1|	PREDICTED: transmembrane channel-like protein 7 isoform X1 [Peromyscus maniculatus bairdii]	972(0.0)	TMC7	79905
c83406_g1_i2	6.3031	0.99109	3.28e-05	0.0197337	gi|74218945|dbj|BAE37846.1|	unnamed protein product [Mus musculus]	322(1e-107)	SDAD1	55153
c83375_g1_i5	-12.4621	3.3936	9.88e-05	0.0403239	gi|589960535|ref|XP_006992844.1|	PREDICTED: hypoxia up-regulated protein 1 [Peromyscus maniculatus bairdii]	1701(0.0)	HYOU1	10525
c83322_g1_i4	-5.71335	-2.74653	4.14e-05	0.022839	gi|589916787|ref|XP_006971712.1|	PREDICTED: LOW QUALITY PROTEIN: SPRY domain-containing SOCS box protein 3 [Peromyscus maniculatus bairdii]	282(8e-100)	SPSB3	90864
c83309_g3_i3	-2.40505	3.26466	0.000132441	0.0483129	gi|149024453|gb|EDL80950.1|	peptidyl arginine deiminase, type II, isoform CRA_b [Rattus norvegicus]	466(1e-156)	PADI2	11240
c83303_g1_i3	8.18073	-1.04485	6.39e-05	0.0302906	gi|589917529|ref|XP_006972074.1|	PREDICTED: syntaxin-binding protein 4 isoform X1 [Peromyscus maniculatus bairdii]	1046(0.0)	STXBP4	252983
c83244_g1_i2	6.10315	-1.63426	1.61e-08	8.49e-05	gi|1008750013|ref|XP_015850721.1|	PREDICTED: GON-4-like protein [Peromyscus maniculatus bairdii]	283(5e-93)	GON4L	54856
c83107_g2_i1	-8.69697	-0.286096	9.6e-05	0.0396982	gi|354470936|ref|XP_003497700.1|	PREDICTED: vesicle-associated membrane protein 4 isoform X1 [Cricetulus griseus]	169(6e-49)	VAMP4	8674
c83088_g2_i2	8.11532	-1.10664	1.71e-06	0.00255552	gi|1008752672|ref|XP_015851703.1|	PREDICTED: EF-hand calcium-binding domain-containing protein 5 isoform X1 [Peromyscus maniculatus bairdii]	2399(0.0)	EFCAB5	374786
c83030_g1_i2	8.69502	-0.584556	1.59e-07	0.0005157	gi|589965294|ref|XM_006995120.1|	PREDICTED: Peromyscus maniculatus bairdii sorbitol dehydrogenase (Sord), mRNA	2153(0.0)	SORD	6652
c82979_g3_i1	-11.7849	2.72072	2.92e-09	2.58e-05	gi|354489637|ref|XP_003506968.1|	PREDICTED: cyclic AMP-responsive element-binding protein 1 isoform X2 [Cricetulus griseus]	506(4e-160)	CREB1	1385
c82971_g1_i8	7.73869	-1.44446	8.33e-05	0.0356958	gi|204097|gb|AAA41144.1|	fatty acid synthetase, partial [Rattus norvegicus]	647(0.0)	FASN	2194
c82946_g1_i2	-8.27955	-0.66879	1.59e-06	0.0024157	gi|589968057|ref|XP_006996526.1|	PREDICTED: 39S ribosomal protein L39, mitochondrial [Peromyscus maniculatus bairdii]	666(0.0)	MRPL39	54148
c82930_g3_i5	2.79675	3.62505	2.3e-05	0.0159058	gi|564371898|ref|XP_006246405.1|	PREDICTED: ubiquitin-conjugating enzyme E2 B isoform X1 [Rattus norvegicus]	330(7e-105)	UBE2B	7320
c82920_g1_i3	2.22553	3.72819	1.43e-05	0.0113698	gi|1008770679|ref|XP_015858431.1|	PREDICTED: syntaxin-binding protein 5 isoform X4 [Peromyscus maniculatus bairdii]	2084(0.0)	STXBP5	134957
c82906_g1_i3	-10.4402	3.66688	6.67e-06	0.00704269	gi|589946276|ref|XP_006985818.1|	PREDICTED: soluble lamin-associated protein of 75 kDa [Peromyscus maniculatus bairdii]	1074(0.0)	FAM169A	26049
c82877_g1_i4	-6.8037	-1.95354	1.54e-05	0.011977	gi|589994940|ref|XM_006998039.1|	PREDICTED: Peromyscus maniculatus bairdii syntaxin binding protein 1 (Stxbp1), transcript variant X1, mRNA	1076(0.0)	STXBP1	6812
c82723_g1_i1	8.42573	-0.82486	3.89e-05	0.0220067	gi|1008768729|ref|XP_015857699.1|	PREDICTED: sodium-coupled neutral amino acid transporter 9 isoform X2 [Peromyscus maniculatus bairdii]	1009(0.0)	SLC38A9	153129
c82656_g1_i6	-11.3526	2.29369	4.73e-09	3.38e-05	gi|1008756457|ref|XP_015853119.1|	PREDICTED: polycystin-1 isoform X8 [Peromyscus maniculatus bairdii]	4375(0.0)	PKD1	5310
c82647_g1_i2	-12.9194	3.84936	1.75e-08	8.49e-05	gi|589937896|ref|XM_006981642.1|	PREDICTED: Peromyscus maniculatus bairdii mediator complex subunit 28 (Med28), mRNA	2085(0.0)	MED28	80306
c82586_g1_i3	-8.44917	-0.51821	0.000107274	0.0427261	gi|731222860|ref|XP_010625580.1|	PREDICTED: LOW QUALITY PROTEIN: uncharacterized protein LOC104864367 [Fukomys damarensis]	166(1e-39)	ERVFRD-1	405754
c82529_g1_i2	-11.9706	2.90576	2.65e-06	0.00367275	gi|589956414|ref|XP_006990817.1|	PREDICTED: WSC domain-containing protein 2 isoform X3 [Peromyscus maniculatus bairdii]	1097(0.0)	WSCD2	9671
c82520_g2_i5	10.854	1.48574	0.000103604	0.041778	gi|880969899|ref|XP_012981616.1|	PREDICTED: transportin-2 [Mesocricetus auratus]	793(0.0)	TNPO2	30000
c82515_g1_i1	8.35854	-0.893962	3.21e-05	0.0197214	gi|589965154|ref|XM_006995050.1|	PREDICTED: Peromyscus maniculatus bairdii SNRPN upstream reading frame protein-like (LOC102910316), mRNA	359(3e-95)	RP11-701H24.9	NA
c82470_g1_i5	7.7269	-1.4459	1.56e-06	0.00241082	gi|164419812|gb|EU204642.1|	Peromyscus maniculatus beta-globin gene cluster, complete sequence	105(1e-18)	RPRD2	23248
c82422_g1_i5	-7.92629	-0.994288	4.82e-09	3.38e-05	gi|589958710|ref|XP_006991945.1|	PREDICTED: bifunctional heparan sulfate N-deacetylase/N-sulfotransferase 3 [Peromyscus maniculatus bairdii]	1456(0.0)	NDST3	9348
c82403_g1_i2	-7.64947	-1.2451	4.76e-06	0.00537505	gi|913505543|ref|XP_013206518.1|	PREDICTED: regulating synaptic membrane exocytosis protein 1 isoform X16 [Microtus ochrogaster]	1629(0.0)	RIMS1	22999
c82368_g1_i6	7.32076	-1.79344	7.91e-05	0.0342964	gi|1008718605|ref|XP_015865231.1|	PREDICTED: dedicator of cytokinesis protein 10 isoform X8 [Peromyscus maniculatus bairdii]	1774(0.0)	DOCK10	55619
c82331_g1_i1	9.62632	0.291876	1.72e-05	0.0129395	gi|1008780835|ref|XP_015862287.1|	PREDICTED: serine/threonine-protein kinase D3 isoform X2 [Peromyscus maniculatus bairdii]	1767(0.0)	PRKD3	23683
c82280_g1_i5	8.25904	-0.981071	4.31e-05	0.0235465	gi|1008802608|ref|XP_015845916.1|	PREDICTED: epithelial discoidin domain-containing receptor 1 isoform X2 [Peromyscus maniculatus bairdii]	1549(0.0)	DDR1	780
c82225_g1_i1	6.96539	-2.08123	2.93e-06	0.00400367	gi|589966910|ref|XP_006995982.1|	PREDICTED: exostosin-2 isoform X1 [Peromyscus maniculatus bairdii]	1349(0.0)	EXT2	2132
c82215_g1_i7	-7.02214	-1.77143	1.25e-08	7.13e-05	gi|1008750038|ref|XP_015850732.1|	PREDICTED: rho guanine nucleotide exchange factor 2 isoform X5 [Peromyscus maniculatus bairdii]	749(0.0)	ARHGEF2	9181
c82206_g3_i12	-5.9637	-2.57578	8.37e-07	0.00159469	gi|589934118|ref|XP_006979840.1|	PREDICTED: CMP-N-acetylneuraminate-beta-galactosamide-alpha-2,3-sialyltransferase 4 isoform X6 [Peromyscus maniculatus bairdii]	552(0.0)	ST3GAL4	6484
c82164_g1_i1	9.61273	0.280474	9.09e-06	0.00849842	gi|589924576|ref|XP_006975165.1|	PREDICTED: 3-oxoacyl-[acyl-carrier-protein] synthase, mitochondrial [Peromyscus maniculatus bairdii]	224(5e-60)	OXSM	54995
c82130_g1_i1	-10.2398	1.19793	1.76e-05	0.0131489	gi|589937588|ref|XP_006981551.1|	PREDICTED: choline dehydrogenase, mitochondrial [Peromyscus maniculatus bairdii]	1196(0.0)	CHDH	55349
c82051_g1_i4	9.80976	0.462584	4.72e-05	0.0244521	gi|568911610|ref|XP_006497181.1|	PREDICTED: bifunctional glutamate/proline--tRNA ligase isoform X2 [Mus musculus]	2118(0.0)	EPRS	2058
c82017_g1_i3	6.84015	-2.17412	3.08e-06	0.00405616	gi|589963372|ref|XP_006994234.1|	PREDICTED: thioredoxin domain-containing protein 16 [Peromyscus maniculatus bairdii]	1483(0.0)	TXNDC16	57544
c81930_g1_i6	-9.61318	2.90972	4.16e-05	0.022839	gi|1008794216|ref|XP_006993837.2|	PREDICTED: LOW QUALITY PROTEIN: echinoderm microtubule-associated protein-like 2 [Peromyscus maniculatus bairdii]	1219(0.0)	EML2	24139
c81925_g2_i2	-11.5997	2.53686	1.59e-09	1.72e-05	gi|625227063|ref|XP_007652857.1|	PREDICTED: potassium voltage-gated channel subfamily C member 4 isoform X1 [Cricetulus griseus]	650(0.0)	KCNC4	3749
c81877_g3_i3	-7.10209	-1.71091	6.22e-06	0.00664089	gi|568946020|ref|XM_006540106.1|	PREDICTED: Mus musculus zinc finger CCCH-type containing 4 (Zc3h4), transcript variant X5, mRNA	69.9(3e-08)	LZTFL1	54585
c81824_g1_i6	8.87261	0.860278	2.28e-05	0.0159058	gi|589950696|ref|XP_006987999.1|	PREDICTED: ubiquitin carboxyl-terminal hydrolase 16 isoform X2 [Peromyscus maniculatus bairdii]	1489(0.0)	USP16	10600
c81822_g2_i6	7.67362	-1.4885	0.000100513	0.0408711	gi|1008765950|ref|XP_015856647.1|	PREDICTED: chromodomain-helicase-DNA-binding protein 1-like [Peromyscus maniculatus bairdii]	909(0.0)	CHD1L	9557
c81747_g1_i10	-9.11161	0.116667	5.86e-05	0.0286377	gi|1008753290|ref|XP_015851928.1|	PREDICTED: serine/threonine-protein phosphatase 2A 55 kDa regulatory subunit B beta isoform isoform X4 [Peromyscus maniculatus bairdii]	861(0.0)	PPP2R2B	5521
c81716_g1_i1	-11.7739	2.71081	3.33e-06	0.00420863	gi|148667067|gb|EDK99483.1|	mCG132973, isoform CRA_a, partial [Mus musculus]	493(4e-161)	EMC3	55831
c81685_g1_i2	-9.20129	0.186972	6.07e-05	0.0292079	gi|1008794443|ref|XP_015842828.1|	PREDICTED: myelin regulatory factor isoform X4 [Peromyscus maniculatus bairdii]	1757(0.0)	MYRF	745
c81646_g1_i3	-10.7097	1.65736	1.3e-05	0.0107963	gi|1008701472|ref|XP_015849673.1|	PREDICTED: nucleosome-remodeling factor subunit BPTF isoform X2 [Peromyscus maniculatus bairdii]	3441(0.0)	BPTF	2186
c81636_g1_i2	8.52173	-0.75446	2.76e-05	0.0180781	gi|1008722242|ref|XP_015865483.1|	PREDICTED: striated muscle preferentially expressed protein kinase isoform X4 [Peromyscus maniculatus bairdii]	1481(0.0)	SPEG	10290
c81578_g1_i1	6.63388	-0.188728	1.92e-05	0.0140581	gi|1008781991|ref|XP_015862716.1|	PREDICTED: alpha-1A adrenergic receptor isoform X1 [Peromyscus maniculatus bairdii]	883(0.0)	ADRA1A	148
c81568_g1_i1	11.8111	2.42715	7.51e-07	0.00145899	gi|589923945|ref|XP_006974853.1|	PREDICTED: uncharacterized protein KIAA1841 homolog isoform X1 [Peromyscus maniculatus bairdii]	944(0.0)	KIAA1841	84542
c81349_g1_i3	12.9076	3.51689	3.01e-12	7.31e-08	gi|589994690|ref|XP_006997979.1|	PREDICTED: G-protein coupled receptor-associated sorting protein 1 [Peromyscus maniculatus bairdii]	978(0.0)	GPRASP2	114928
c81338_g1_i3	-12.1968	3.13082	9.36e-05	0.0390041	gi|1008741974|ref|XP_015847679.1|	PREDICTED: R3H domain-containing protein 2 isoform X13 [Peromyscus maniculatus bairdii]	934(0.0)	R3HDM2	22864
c81336_g1_i2	-7.02313	-1.77316	1.08e-05	0.00959987	gi|1008747787|ref|XP_015849854.1|	PREDICTED: spermatogenesis-associated protein 21 [Peromyscus maniculatus bairdii]	1228(0.0)	SPATA21	374955
c81288_g1_i5	6.37316	0.593528	3.29e-05	0.0197337	gi|1008789423|ref|XP_006991917.2|	PREDICTED: serine/threonine-protein phosphatase 4 regulatory subunit 1 [Peromyscus maniculatus bairdii]	1646(0.0)	PPP4R1	9989
c81167_g1_i4	6.03454	-2.7509	2.88e-05	0.0182785	gi|1008701598|ref|XP_015850122.1|	PREDICTED: probable E3 ubiquitin-protein ligase MARCH10 isoform X6 [Peromyscus maniculatus bairdii]	1335(0.0)	2016-03-10	NA
c81108_g1_i5	9.45354	0.126098	3.28e-05	0.0197337	gi|589959982|ref|XP_006992573.1|	PREDICTED: golgin subfamily A member 1 isoform X3 [Peromyscus maniculatus bairdii]	1232(0.0)	GOLGA1	2800
c81099_g1_i8	8.96796	-0.329942	2.32e-05	0.0159058	gi|444728185|gb|ELW68649.1|	TAR DNA-binding protein 43 [Tupaia chinensis]	538(0.0)	TARDBP	23435
c81071_g1_i4	7.41	-1.71021	0.000124501	0.0472631	gi|861492970|ref|XP_012921917.1|	PREDICTED: serine/threonine-protein phosphatase 2A regulatory subunit B'' subunit beta [Heterocephalus glaber]	264(2e-70)	PPP2R3B	28227
c81061_g1_i1	-12.483	3.41568	7.16e-05	0.032438	gi|532022540|ref|XP_005354632.1|	PREDICTED: transmembrane protein 65 [Microtus ochrogaster]	375(1e-116)	TMEM65	157378
c81010_g2_i4	-9.80307	0.774428	5.93e-05	0.0287919	gi|537182226|gb|ERE76065.1|	LIM domain kinase 2-like protein [Cricetulus griseus]	605(0.0)	LIMK1	3984
c81001_g2_i6	-7.53662	-1.33113	1.07e-05	0.00959987	gi|29612647|gb|AAH49942.1|	Scrib protein, partial [Mus musculus]	266(2e-82)	SCRIB	23513
c80866_g1_i4	9.04494	-0.256245	9.3e-07	0.00166048	gi|589966796|ref|XM_006995864.1|	PREDICTED: Peromyscus maniculatus bairdii cofilin 2 (muscle) (Cfl2), mRNA	2841(0.0)	CFL2	1073
c80800_g1_i3	7.07971	-1.99134	0.000128043	0.0476765	gi|1008769841|ref|XP_015858112.1|	PREDICTED: tetratricopeptide repeat protein 28 isoform X3 [Peromyscus maniculatus bairdii]	3732(0.0)	TTC28	23331
c80742_g1_i3	8.05798	-1.17138	5.06e-05	0.0255917	gi|589966314|ref|XP_006995686.1|	PREDICTED: apolipoprotein L6 isoform X1 [Peromyscus maniculatus bairdii]	561(0.0)	APOL6	80830
c80621_g1_i8	-6.97184	-1.81263	2.83e-08	0.000119459	gi|537214145|gb|ERE81182.1|	protein LMBR1L [Cricetulus griseus]	532(0.0)	LMBR1L	55716
c80566_g1_i3	8.38888	-0.868596	2.65e-07	0.000735508	gi|589955273|ref|XP_006990256.1|	PREDICTED: protein FAM208B isoform X1 [Peromyscus maniculatus bairdii]	4316(0.0)	FAM208B	54906
c80560_g2_i2	11.8337	2.45125	4.82e-05	0.0247642	gi|1008761085|ref|XP_015854778.1|	PREDICTED: rap1 GTPase-activating protein 1 isoform X13 [Peromyscus maniculatus bairdii]	983(0.0)	RAP1GAP	5909
c80525_g2_i2	-7.07221	-1.73508	1.09e-05	0.00959987	gi|589941532|ref|XP_006983488.1|	PREDICTED: uncharacterized protein C9orf50 homolog [Peromyscus maniculatus bairdii]	484(1e-167)	C9orf50	375759
c80525_g2_i1	6.26644	-2.59321	8.66e-05	0.036744	gi|589941532|ref|XP_006983488.1|	PREDICTED: uncharacterized protein C9orf50 homolog [Peromyscus maniculatus bairdii]	345(3e-113)	C9orf50	375759
c80509_g1_i5	10.4639	1.10442	2.11e-05	0.0152026	gi|589918925|ref|XP_006972671.1|	PREDICTED: ATP-dependent RNA helicase DHX36 isoform X2 [Peromyscus maniculatus bairdii]	1842(0.0)	DHX36	170506
c80509_g1_i2	-12.8687	3.79979	6.6e-05	0.0311344	gi|589918925|ref|XP_006972671.1|	PREDICTED: ATP-dependent RNA helicase DHX36 isoform X2 [Peromyscus maniculatus bairdii]	1842(0.0)	DHX36	170506
c80464_g1_i1	-9.57135	0.544986	6.04e-05	0.0292079	gi|913503414|ref|XP_013205818.1|	PREDICTED: liprin-alpha-2 isoform X10 [Microtus ochrogaster]	1591(0.0)	PPFIA2	8499
c80454_g1_i1	9.12453	-0.188383	1.7e-07	0.000534333	gi|1008746236|ref|XP_015849276.1|	PREDICTED: leucine-rich repeat-containing protein 7 isoform X1 [Peromyscus maniculatus bairdii]	2944(0.0)	LRRC7	57554
c80444_g1_i1	8.62111	-0.65097	2.35e-05	0.0159058	gi|589915035|ref|XP_006970853.1|	PREDICTED: putative phospholipase B-like 2 [Peromyscus maniculatus bairdii]	332(3e-100)	PLBD2	196463
c80428_g2_i4	7.49345	-1.65762	2.14e-06	0.00305536	gi|589949232|ref|XM_006987212.1|	PREDICTED: Peromyscus maniculatus bairdii septin 11 (Sept11), transcript variant X4, mRNA	2613(0.0)	EPHB6	2051
c80389_g1_i8	9.61308	0.277558	3.84e-08	0.000150285	gi|725574549|ref|XP_010339508.1|	PREDICTED: protein AF-10 isoform X4 [Saimiri boliviensis boliviensis]	946(0.0)	MLLT10	8028
c80375_g1_i7	-6.55715	-2.14038	3.15e-05	0.0195061	gi|589929507|ref|XM_006977506.1|	PREDICTED: Peromyscus maniculatus bairdii ring finger protein 135 (Rnf135), transcript variant X2, mRNA	741(0.0)	PRDM16	63976
c80333_g1_i3	-8.98924	-0.00365682	7.63e-05	0.0333848	gi|1008787348|ref|XP_015864746.1|	PREDICTED: MICOS complex subunit MIC60 isoform X1 [Peromyscus maniculatus bairdii]	965(0.0)	IMMT	10989
c80091_g1_i2	-7.0303	-1.77356	1.46e-05	0.0115195	gi|589932449|ref|XP_006979022.1|	PREDICTED: transmembrane protein 8A [Peromyscus maniculatus bairdii]	786(0.0)	TMEM8A	58986
c80060_g1_i3	-6.58056	2.10419	9.77e-08	0.000351758	gi|1008743395|ref|XP_006973960.2|	PREDICTED: zinc finger protein 236 isoform X1 [Peromyscus maniculatus bairdii]	3473(0.0)	ZNF236	7776
c80049_g1_i8	-7.47566	-1.39908	1.29e-05	0.0107891	gi|1008773499|ref|XP_015859490.1|	PREDICTED: G protein-coupled receptor kinase 4 isoform X4 [Peromyscus maniculatus bairdii]	907(0.0)	GRK4	2868
c79993_g1_i5	8.75263	-0.534703	3.99e-05	0.0223135	gi|880928152|ref|XP_012974651.1|	PREDICTED: sushi domain-containing protein 4 isoform X1 [Mesocricetus auratus]	445(5e-143)	SUSD4	55061
c79933_g1_i2	-11.9328	2.86732	3.13e-06	0.00405616	gi|28972546|dbj|BAC65689.1|	mKIAA0962 protein [Mus musculus]	1408(0.0)	DNAJC16	23341
c79914_g1_i4	-12.0106	2.94642	9.77e-05	0.0400463	gi|524961508|ref|XP_005080686.1|	PREDICTED: huntingtin-interacting protein 1-related protein isoform X1 [Mesocricetus auratus]	1873(0.0)	HIP1R	9026
c79872_g1_i1	-11.9583	2.89263	6.17e-09	4e-05	gi|532022357|ref|XP_005354544.1|	PREDICTED: ran GTPase-activating protein 1 isoform X1 [Microtus ochrogaster]	561(0.0)	RANGAP1	5905
c79864_g1_i3	-10.2895	1.24402	2.35e-05	0.0159058	gi|589952263|ref|XP_006988776.1|	PREDICTED: zinc finger and BTB domain-containing protein 43 isoform X1 [Peromyscus maniculatus bairdii]	939(0.0)	ZBTB43	23099
c79864_g1_i1	-10.4546	1.40711	2.2e-05	0.0157001	gi|589952263|ref|XP_006988776.1|	PREDICTED: zinc finger and BTB domain-containing protein 43 isoform X1 [Peromyscus maniculatus bairdii]	946(0.0)	ZBTB43	23099
c79846_g2_i5	-10.9054	1.85193	9.33e-09	5.66e-05	gi|589944055|ref|XP_006984724.1|	PREDICTED: chitobiosyldiphosphodolichol beta-mannosyltransferase isoform X1 [Peromyscus maniculatus bairdii]	808(0.0)	ALG1	56052
c79795_g1_i1	7.10299	-1.96376	8.95e-05	0.0375413	gi|589925692|ref|XP_006975705.1|	PREDICTED: centrosomal protein of 85 kDa [Peromyscus maniculatus bairdii]	1248(0.0)	CEP85	64793
c79787_g1_i1	-8.07443	-0.855931	1.91e-05	0.014053	gi|625219903|ref|XM_007651798.1|	PREDICTED: Cricetulus griseus N(alpha)-acetyltransferase 40, NatD catalytic subunit (Naa40), transcript variant X2, mRNA	1814(0.0)	NAA40	79829
c79641_g1_i2	7.77238	-1.40447	5.01e-05	0.0255031	gi|589931981|ref|XP_006978792.1|	PREDICTED: armadillo repeat-containing protein 3 isoform X2 [Peromyscus maniculatus bairdii]	1237(0.0)	ARMC3	219681
c79443_g1_i1	11.3139	1.93608	8.46e-06	0.00827014	gi|672023790|ref|XP_003754543.2|	PREDICTED: methylmalonyl-CoA mutase, mitochondrial [Rattus norvegicus]	1323(0.0)	MUT	4594
c79186_g1_i5	7.33766	-1.78764	8.04e-05	0.0347129	gi|532023916|ref|XP_005355296.1|	PREDICTED: G protein-coupled receptor kinase 6 isoform X2 [Microtus ochrogaster]	1005(0.0)	GRK6	2870
c79170_g1_i8	8.38432	-0.86929	2.09e-07	0.000616051	gi|589957591|ref|XP_006991395.1|	PREDICTED: cyclin-dependent kinase-like 3 isoform X4 [Peromyscus maniculatus bairdii]	801(0.0)	CDKL3	51265
c79165_g1_i5	8.44769	-0.812421	3.75e-05	0.021384	gi|625242196|ref|XP_007612326.1|	PREDICTED: tyrosine-protein phosphatase non-receptor type 4 isoform X3 [Cricetulus griseus]	1157(0.0)	PTPN4	5775
c79160_g1_i4	8.29962	-0.951782	3.44e-05	0.0203704	gi|1008774406|ref|XP_015859857.1|	PREDICTED: probable ATP-dependent DNA helicase HFM1 isoform X2 [Peromyscus maniculatus bairdii]	2755(0.0)	HFM1	164045
c79112_g1_i1	12.1439	2.75789	4.67e-07	0.00101395	gi|1008792442|ref|XP_015842067.1|	PREDICTED: very-long-chain enoyl-CoA reductase isoform X6 [Peromyscus maniculatus bairdii]	580(0.0)	TECR	9524
c79057_g1_i2	-11.5559	2.49302	1.34e-05	0.010936	gi|1008769352|ref|XP_015857925.1|	PREDICTED: protein CLEC16A isoform X6 [Peromyscus maniculatus bairdii]	1693(0.0)	CLEC16A	23274
c79038_g1_i1	-11.3366	2.27672	2.96e-07	0.000761307	gi|880872413|ref|XP_012967139.1|	PREDICTED: eukaryotic initiation factor 4A-I [Mesocricetus auratus]	356(2e-121)	EIF4A1	1973
c78922_g1_i2	10.1605	0.80804	4.99e-06	0.00557353	gi|1008781571|ref|XP_015862557.1|	PREDICTED: mannosyl-oligosaccharide 1,2-alpha-mannosidase IA isoform X1 [Peromyscus maniculatus bairdii]	1403(0.0)	MAN1A1	4121
c78917_g1_i6	6.09334	-2.71352	2.85e-05	0.0182412	gi|589919902|ref|XM_006972969.1|	PREDICTED: Peromyscus maniculatus bairdii rhomboid domain containing 3 (Rhbdd3), transcript variant X1, mRNA	1017(0.0)	RHBDD3	25807
c78887_g1_i1	11.293	1.91563	1.26e-06	0.00205076	gi|544447841|ref|XP_005561560.1|	PREDICTED: protein farnesyltransferase subunit beta isoform X2 [Macaca fascicularis]	812(0.0)	FNTB	2342
c78884_g1_i1	-8.77259	-0.210428	7.67e-05	0.0334293	gi|589934531|ref|XP_006980046.1|	PREDICTED: dynein heavy chain 5, axonemal [Peromyscus maniculatus bairdii]	4072(0.0)	DNAH5	1767
c78877_g1_i1	-12.0945	3.02889	0.000121044	0.0463126	gi|568999241|ref|XP_006523829.1|	PREDICTED: afadin isoform X14 [Mus musculus]	3233(0.0)	MLLT4	4301
c78768_g1_i1	-10.705	1.65642	8.81e-06	0.00831144	gi|589935204|ref|XM_006980314.1|	PREDICTED: Peromyscus maniculatus bairdii PHD finger protein 20-like 1 (Phf20l1), transcript variant X3, mRNA	3634(0.0)	ARF1	375
c78646_g1_i1	-6.11261	-2.47495	0.000110672	0.0433688	gi|1008700580|ref|XP_006970236.2|	PREDICTED: syntaxin-binding protein 2 [Peromyscus maniculatus bairdii]	917(0.0)	STXBP2	6813
c78613_g1_i1	-11.0291	1.97321	2.23e-05	0.0158038	gi|795182461|ref|XP_011844945.1|	PREDICTED: contactin-associated protein-like 2 [Mandrillus leucophaeus]	424(1e-135)	CNTNAP2	26047
c78588_g1_i4	6.43814	-2.47269	7.13e-06	0.00737618	gi|1008775665|ref|XP_015860349.1|	PREDICTED: protein KASH5 isoform X2 [Peromyscus maniculatus bairdii]	526(2e-175)	CCDC155	147872
c78535_g1_i5	-9.32454	0.314403	1.26e-06	0.00205076	gi|589958381|ref|XP_006991786.1|	PREDICTED: FTS and Hook-interacting protein isoform X2 [Peromyscus maniculatus bairdii]	1236(0.0)	FAM160A2	84067
c78512_g1_i3	-6.8821	-1.88549	3.87e-08	0.000150285	gi|1008803609|ref|XP_015846285.1|	PREDICTED: peregrin isoform X4 [Peromyscus maniculatus bairdii]	1956(0.0)	BRPF1	7862
c78456_g1_i1	8.90918	-0.383408	2.92e-05	0.0184246	gi|1008794748|ref|XP_015842950.1|	PREDICTED: protein FAM156A/FAM156B-like [Peromyscus maniculatus bairdii]	353(7e-115)	FAM156B	727866
c78181_g1_i2	11.6849	2.30409	5.44e-05	0.0272547	gi|589945288|ref|XM_006985268.1|	PREDICTED: Peromyscus maniculatus bairdii RAD23 homolog B (S. cerevisiae) (Rad23b), mRNA	2103(0.0)	ANKIB1	54467
c78173_g1_i1	-12.3432	3.27598	2.03e-10	2.82e-06	gi|589942495|ref|XM_006983899.1|	PREDICTED: Peromyscus maniculatus bairdii stannin (Snn), mRNA	4050(0.0)	SNN	8303
c77928_g1_i1	-9.36289	0.351953	7.1e-05	0.032438	gi|589921049|ref|XP_006973510.1|	PREDICTED: cellular tumor antigen p53 isoform X2 [Peromyscus maniculatus bairdii]	717(0.0)	TP53	7157
c77909_g1_i2	-7.07571	-1.72878	1.06e-05	0.00959987	gi|537238295|gb|ERE86272.1|	E3 ubiquitin-protein ligase [Cricetulus griseus]	496(0.0)	HECTD3	79654
c77891_g2_i4	8.24693	-0.989245	3.03e-05	0.018901	gi|589932688|ref|XP_006979137.1|	PREDICTED: adenosine receptor A2a [Peromyscus maniculatus bairdii]	730(0.0)	ADORA2A	135
c77818_g1_i2	7.65636	-1.52019	6.24e-05	0.0297047	gi|694914090|ref|XP_009448607.1|	PREDICTED: CCR4-NOT transcription complex subunit 6 isoform X3 [Pan troglodytes]	682(0.0)	CNOT6	57472
c77750_g1_i4	11.8864	2.50114	5.7e-05	0.0282381	gi|795303558|ref|XP_011816113.1|	PREDICTED: dual specificity protein phosphatase 26 isoform X1 [Colobus angolensis palliatus]	379(6e-122)	DUSP26	78986
c77665_g1_i3	-10.5337	1.48621	1.21e-05	0.010421	gi|880949476|ref|XP_012978038.1|	PREDICTED: zinc finger protein 131 isoform X2 [Mesocricetus auratus]	1042(0.0)	ZNF131	7690
c77544_g1_i1	9.83229	0.487031	8.59e-06	0.00827014	gi|1008746617|ref|XP_015849417.1|	PREDICTED: ribosome biogenesis protein WDR12 [Peromyscus maniculatus bairdii]	775(0.0)	WDR12	55759
c77468_g1_i1	9.76599	1.82063	1.51e-06	0.00240597	gi|589959821|ref|XM_006992432.1|	PREDICTED: Peromyscus maniculatus bairdii ubiquitin-like 4A (Ubl4a), mRNA	3776(0.0)	UBL4A	8266
c77228_g1_i3	11.3667	1.98852	7.17e-05	0.032438	gi|1008762801|ref|XP_015855465.1|	PREDICTED: nuclear receptor coactivator 1 isoform X2 [Peromyscus maniculatus bairdii]	2157(0.0)	NCOA1	8648
c77121_g1_i1	-10.0732	1.03855	1.68e-05	0.0127762	gi|589932352|ref|XP_006978974.1|	PREDICTED: zinc finger protein 598 [Peromyscus maniculatus bairdii]	706(0.0)	ZNF598	90850
c77100_g1_i1	-9.69971	0.67058	3.06e-07	0.000761307	gi|913509485|ref|XP_013207796.1|	PREDICTED: AT-rich interactive domain-containing protein 1B isoform X1 [Microtus ochrogaster]	2352(0.0)	ARID1B	57492
c76978_g1_i1	-10.2308	2.78231	1.97e-06	0.00286073	gi|589924817|ref|XP_006975284.1|	PREDICTED: 6-phosphogluconate dehydrogenase, decarboxylating [Peromyscus maniculatus bairdii]	939(0.0)	PGD	5226
c76674_g1_i8	-7.6154	-1.26445	4.23e-06	0.00507316	gi|625278468|ref|XR_480941.1|	PREDICTED: Cricetulus griseus uncharacterized LOC103158714 (LOC103158714), transcript variant X2, ncRNA	121(3e-23)	AKAP17A	8227
c76674_g1_i2	7.87647	-1.32188	1.49e-11	2.89e-07	gi|625278468|ref|XR_480941.1|	PREDICTED: Cricetulus griseus uncharacterized LOC103158714 (LOC103158714), transcript variant X2, ncRNA	121(3e-23)	AKAP17A	8227
c76654_g1_i5	8.10185	-1.12371	2.91e-07	0.000761307	gi|1008767694|ref|XP_006983365.2|	PREDICTED: inositol 1,4,5-trisphosphate receptor-interacting protein isoform X1 [Peromyscus maniculatus bairdii]	971(0.0)	ITPRIP	85450
c76626_g1_i3	-9.56443	0.536033	1.37e-05	0.0110959	gi|589923253|ref|XP_006974520.1|	PREDICTED: CCA tRNA nucleotidyltransferase 1, mitochondrial [Peromyscus maniculatus bairdii]	874(0.0)	TRNT1	51095
c76546_g1_i9	-7.68043	-1.21866	6.76e-06	0.00706636	gi|1008771409|ref|XP_015858707.1|	PREDICTED: coronin-7 isoform X2 [Peromyscus maniculatus bairdii]	786(0.0)	CORO7-PAM16	100529144
c76437_g1_i1	7.73383	-1.44052	1.27e-06	0.00205076	gi|589925962|ref|XM_006975774.1|	PREDICTED: Peromyscus maniculatus bairdii chromosome unknown open reading frame, human C3orf17 (LOC102924728), mRNA	686(0.0)	NEPRO	NA
c76425_g1_i1	7.37489	-1.7422	6.69e-05	0.0313893	gi|589921625|ref|XP_006973744.1|	PREDICTED: TBC1 domain family member 2A isoform X4 [Peromyscus maniculatus bairdii]	1602(0.0)	TBC1D2	55357
c76381_g1_i2	7.88402	-1.31584	4.73e-05	0.0244521	gi|1008746558|ref|XP_015849391.1|	PREDICTED: putative malate dehydrogenase 1B isoform X2 [Peromyscus maniculatus bairdii]	507(3e-170)	MDH1B	130752
c76362_g1_i2	6.02656	-2.75154	4e-05	0.0223135	gi|1008777966|ref|XP_015861213.1|	PREDICTED: uncharacterized protein C1orf168 homolog [Peromyscus maniculatus bairdii]	1135(0.0)	C1orf168	199920
c76303_g1_i3	-8.37621	-0.577773	0.000108041	0.042856	gi|676284285|gb|KFO36936.1|	Cell division cycle and apoptosis regulator protein 1 [Fukomys damarensis]	427(0.0)	CCAR1	55749
c76218_g1_i7	-8.2102	-0.734297	0.000109582	0.0431153	gi|1008773506|ref|XP_015859493.1|	PREDICTED: major facilitator superfamily domain-containing protein 10 isoform X1 [Peromyscus maniculatus bairdii]	301(0.0)	MFSD10	10227
c76059_g1_i2	10.9235	1.54943	0.000120594	0.0463126	gi|589930845|ref|XP_006978229.1|	PREDICTED: secretory carrier-associated membrane protein 4 [Peromyscus maniculatus bairdii]	416(1e-138)	SCAMP4	113178
c75612_g1_i5	8.61536	-0.652997	5.85e-05	0.0286377	gi|589952957|ref|XP_006989120.1|	PREDICTED: F-box only protein 6 [Peromyscus maniculatus bairdii]	568(0.0)	FBXO6	26270
c75604_g1_i2	-9.85255	0.824158	2.34e-05	0.0159058	gi|354781225|gb|JN945726.1|	Mus musculus targeted KO-first, conditional ready, lacZ-tagged mutant allele Tmem9:tm1a(EUCOMM)Wtsi; transgenic	101(6e-17)	UCHL1	7345
c75438_g1_i2	-11.0425	1.98717	4.5e-08	0.00016822	gi|568937339|ref|XM_006530395.1|	PREDICTED: Mus musculus kinase suppressor of ras 2 (Ksr2), transcript variant X4, mRNA	151(5e-32)	LFNG	3955
c75375_g1_i3	6.7729	-2.22393	4.39e-06	0.0052035	gi|56090628|ref|NP_001007667.1|	mitochondrial chaperone BCS1 [Rattus norvegicus]	569(0.0)	BCS1L	617
c75294_g1_i2	8.00011	-1.22153	4.55e-06	0.00521327	gi|589941304|ref|XP_006983375.1|	PREDICTED: SH3 and PX domain-containing protein 2A isoform X1 [Peromyscus maniculatus bairdii]	1098(0.0)	SH3PXD2A	9644
c75131_g1_i3	10.4133	1.05265	1.11e-05	0.00959987	gi|507621054|ref|XP_004696714.1|	PREDICTED: CXXC-type zinc finger protein 5 [Echinops telfairi]	431(1e-136)	CXXC5	51523
c75063_g1_i3	-12.3394	3.27195	0.000102072	0.0413318	gi|589937745|ref|XP_006981629.1|	PREDICTED: lysosome-associated membrane glycoprotein 2 isoform X3 [Peromyscus maniculatus bairdii]	762(0.0)	LAMP2	3920
c75021_g1_i2	7.85709	-1.33323	4.4e-05	0.0235987	gi|72255678|gb|AC157809.4|	Mus musculus chromosome 1, clone RP24-375B12, complete sequence	333(6e-87)	SPACA1	81833
c74950_g1_i1	5.82484	2.95402	1.4e-05	0.0112456	gi|532034065|ref|XP_005359939.1|	PREDICTED: probable lysosomal cobalamin transporter [Microtus ochrogaster]	885(0.0)	LMBRD1	55788
c74931_g1_i1	-8.74908	-0.239973	0.00013475	0.0486817	gi|589963876|ref|XP_006994483.1|	PREDICTED: 5-aminolevulinate synthase, nonspecific, mitochondrial [Peromyscus maniculatus bairdii]	1229(0.0)	ALAS1	211
c74897_g1_i2	7.29605	4.02093	5.72e-05	0.0282381	gi|589943417|ref|XP_006984411.1|	PREDICTED: cytoskeleton-associated protein 5 [Peromyscus maniculatus bairdii]	3568(0.0)	CKAP5	9793
c74827_g1_i3	10.6497	1.28307	0.000126885	0.047427	gi|1008789589|ref|XP_015841009.1|	PREDICTED: thioredoxin, mitochondrial isoform X3 [Peromyscus maniculatus bairdii]	334(4e-110)	TXN2	25828
c74697_g1_i4	-9.4508	0.431131	6.82e-05	0.0316937	gi|556720734|ref|XP_005956231.1|	PREDICTED: guanine nucleotide-binding protein G(I)/G(S)/G(T) subunit beta-2 [Pantholops hodgsonii]	414(5e-142)	GNB2	2783
c74632_g1_i5	-11.1421	2.08371	1.97e-06	0.00286073	gi|589948601|ref|XP_006986961.1|	PREDICTED: islet cell autoantigen 1 isoform X4 [Peromyscus maniculatus bairdii]	956(0.0)	ICA1	3382
c74632_g1_i4	7.5881	-1.5796	7.21e-05	0.032438	gi|589948601|ref|XP_006986961.1|	PREDICTED: islet cell autoantigen 1 isoform X4 [Peromyscus maniculatus bairdii]	949(0.0)	ICA1	3382
c74599_g1_i4	9.0376	-0.263638	1.6e-05	0.0123304	gi|1008740328|ref|XP_015846149.1|	PREDICTED: rhotekin-2 isoform X1 [Peromyscus maniculatus bairdii]	948(0.0)	RTKN2	219790
c74500_g1_i3	-9.48009	0.462245	4.73e-07	0.00101395	gi|1012264249|ref|XP_015980330.1|	PREDICTED: actin-like protein 6B isoform X3 [Rousettus aegyptiacus]	624(0.0)	ACTL6B	51412
c74263_g1_i3	8.02508	-1.18974	3.36e-07	0.000797094	gi|1008777046|ref|XP_015860854.1|	PREDICTED: enhancer of mRNA-decapping protein 4 isoform X2 [Peromyscus maniculatus bairdii]	1167(0.0)	EDC4	23644
c74100_g1_i2	9.88335	0.53757	1.67e-15	8.14e-11	gi|26349959|dbj|BAC38619.1|	unnamed protein product [Mus musculus]	282(1e-88)	SSC4D	136853
c74014_g2_i1	-4.59886	-1.34605	0.000132021	0.0483129	gi|589996125|ref|XP_006998548.1|	PREDICTED: igE-binding protein-like [Peromyscus maniculatus bairdii]	142(5e-35)	RASGEF1B	153020
c74010_g1_i3	-7.87844	-1.0328	7.34e-06	0.00742824	gi|589924077|ref|XP_006974919.1|	PREDICTED: nuclear envelope integral membrane protein 2 [Peromyscus maniculatus bairdii]	718(0.0)	NEMP2	100131211
c74001_g1_i1	-8.18295	-0.754171	3.94e-06	0.00478491	gi|589948312|ref|XP_006986818.1|	PREDICTED: hematopoietic progenitor cell antigen CD34 isoform X2 [Peromyscus maniculatus bairdii]	428(1e-138)	CD34	947
c73937_g1_i1	7.0093	-2.0487	3.02e-06	0.00405616	gi|1008776901|ref|XP_015860793.1|	PREDICTED: uncharacterized protein KIAA0895-like homolog isoform X1 [Peromyscus maniculatus bairdii]	503(3e-169)	KIAA0895L	653319
c73887_g1_i5	8.57324	-0.696062	2.98e-07	0.000761307	gi|568939098|ref|XP_006504937.1|	PREDICTED: PAB-dependent poly(A)-specific ribonuclease subunit PAN3 isoform X8 [Mus musculus]	1144(0.0)	PAN3	255967
c73876_g1_i2	-8.17021	-0.771785	0.00012348	0.0470593	gi|589939104|ref|XP_006982298.1|	PREDICTED: endophilin-A2 [Peromyscus maniculatus bairdii]	564(0.0)	SH3GL1	6455
c73863_g1_i1	7.89396	-1.29931	4.56e-05	0.0240976	gi|589929372|ref|XP_006977500.1|	PREDICTED: tumor protein p53-inducible protein 13 [Peromyscus maniculatus bairdii]	544(0.0)	TP53I13	90313
c73728_g1_i7	8.04595	-1.17167	5.89e-07	0.00116872	gi|589949281|ref|XP_006987298.1|	PREDICTED: replication factor C subunit 3 [Peromyscus maniculatus bairdii]	542(0.0)	RFC3	5983
c73691_g1_i1	8.79152	-0.493243	2.03e-05	0.0147347	gi|589937140|ref|XM_006981271.1|	PREDICTED: Peromyscus maniculatus bairdii protein kinase (cAMP-dependent, catalytic) inhibitor beta (Pkib), mRNA	829(0.0)	PKIB	5570
c73522_g1_i3	-8.48459	-0.475268	9.39e-05	0.0390041	gi|589952050|ref|XP_006988670.1|	PREDICTED: TATA box-binding protein-associated factor RNA polymerase I subunit A [Peromyscus maniculatus bairdii]	754(0.0)	TAF1A	9015
c73439_g1_i2	6.98315	-2.05706	0.000104058	0.041788	gi|1008782611|ref|XP_015862950.1|	PREDICTED: protein FAN isoform X3 [Peromyscus maniculatus bairdii]	692(0.0)	NSMAF	8439
c73349_g1_i2	7.29653	-1.81905	5.95e-06	0.00642596	gi|83583037|gb|AC173208.2|	Mus musculus BAC clone RP24-335A2 from chromosome 16, complete sequence	81.8(4e-11)	TNPO3	23534
c73250_g1_i2	-9.05643	2.35831	2.36e-05	0.0159058	gi|1008755578|ref|XP_015852791.1|	PREDICTED: AMP deaminase 3 isoform X1 [Peromyscus maniculatus bairdii]	1570(0.0)	AMPD3	272
c73216_g1_i1	4.85212	-0.96231	2.2e-06	0.00310129	gi|148697796|gb|EDL29743.1|	pyruvate dehydrogenase kinase, isoenzyme 3, isoform CRA_a, partial [Mus musculus]	462(7e-158)	PDK3	5165
c73124_g1_i3	-10.5034	1.45444	4.95e-05	0.0253051	gi|589926237|ref|XM_006975906.1|	PREDICTED: Peromyscus maniculatus bairdii SFT2 domain containing 1 (Sft2d1), mRNA	1411(0.0)	SFT2D1	113402
c73124_g1_i2	-7.95003	-0.971163	0.000131088	0.0482626	gi|589926237|ref|XM_006975906.1|	PREDICTED: Peromyscus maniculatus bairdii SFT2 domain containing 1 (Sft2d1), mRNA	831(0.0)	SFT2D1	113402
c73072_g1_i1	7.28924	-1.81273	7.42e-05	0.0328426	gi|589914429|ref|XP_006970552.1|	PREDICTED: importin subunit alpha-1 [Peromyscus maniculatus bairdii]	994(0.0)	KPNA2	3838
c72997_g1_i1	8.83448	-0.455214	1.16e-07	0.000403398	gi|674041667|ref|XP_008826658.1|	PREDICTED: zinc finger FYVE domain-containing protein 9 isoform X1 [Nannospalax galili]	2316(0.0)	ZFYVE9	9372
c72968_g1_i2	5.9267	-2.81917	4.42e-05	0.0235987	gi|564354530|ref|XP_006239644.1|	PREDICTED: uncharacterized protein C1orf159 homolog isoform X4 [Rattus norvegicus]	158(2e-41)	C1orf159	54991
c72758_g1_i3	-6.9314	-1.84685	9.64e-07	0.00166048	gi|589964454|ref|XP_006994767.1|	PREDICTED: interleukin-17 receptor C isoform X3 [Peromyscus maniculatus bairdii]	904(0.0)	IL17RC	84818
c72647_g1_i2	-8.31766	-0.627815	0.00010565	0.0422527	gi|755546958|ref|XP_011243058.1|	PREDICTED: sodium bicarbonate cotransporter 3 isoform X16 [Mus musculus]	1416(0.0)	SLC4A7	9497
c72637_g1_i4	7.87436	1.81419	8.56e-05	0.0364958	gi|589945700|ref|XP_006985531.1|	PREDICTED: transmembrane 9 superfamily member 4 isoform X1 [Peromyscus maniculatus bairdii]	1206(0.0)	TM9SF4	9777
c72634_g1_i2	7.98387	-1.22817	4.05e-07	0.000937486	gi|1008746589|ref|XP_015849404.1|	PREDICTED: ras-associated and pleckstrin homology domains-containing protein 1 isoform X2 [Peromyscus maniculatus bairdii]	1168(0.0)	RAPH1	65059
c72339_g1_i3	-7.05185	-1.7453	7.01e-05	0.0322909	gi|1008748852|ref|XP_015850272.1|	PREDICTED: coiled-coil domain-containing protein 73 isoform X3 [Peromyscus maniculatus bairdii]	1610(0.0)	CCDC73	493860
c72303_g1_i4	8.4727	-0.784269	2.79e-05	0.0180847	gi|585184335|ref|XP_006743729.1|	PREDICTED: nuclear receptor-binding protein-like [Leptonychotes weddellii]	533(0.0)	NRBP1	29959
c72176_g1_i3	7.64795	-1.51249	3.27e-06	0.00417844	gi|589922332|ref|XP_006974078.1|	PREDICTED: intraflagellar transport protein 74 homolog isoform X1 [Peromyscus maniculatus bairdii]	554(0.0)	IFT74	80173
c72150_g1_i3	7.65653	-1.51117	7.2e-05	0.032438	gi|532017255|ref|XP_005352381.1|	PREDICTED: copper homeostasis protein cutC homolog isoform X1 [Microtus ochrogaster]	519(0.0)	CUTC	51076
c72143_g1_i3	6.69588	-2.28497	3.48e-06	0.00434143	gi|1008783241|ref|XP_015863187.1|	PREDICTED: WD repeat-containing protein 97-like isoform X1 [Peromyscus maniculatus bairdii]	407(2e-141)	ACBD3	64746
c71947_g1_i2	-7.25774	-1.57167	0.000114389	0.0441136	gi|76362986|gb|AC163683.4|	Mus musculus BAC clone RP23-8L20 from chromosome 6, complete sequence	240(8e-59)		NULL
c71747_g1_i2	6.8616	-2.15881	0.000126173	0.0473432	gi|589941416|ref|XP_006983430.1|	PREDICTED: probable ATP-dependent RNA helicase DDX31 isoform X1 [Peromyscus maniculatus bairdii]	955(0.0)	DDX31	64794
c71706_g1_i3	-6.10345	-2.46969	0.000134476	0.0486817	gi|589938145|ref|XM_006981765.1|	PREDICTED: Peromyscus maniculatus bairdii adaptor-related protein complex 3, beta 1 subunit (Ap3b1), transcript variant X1, mRNA	678(0.0)	AP3B1	8546
c71618_g1_i1	-8.85537	-0.137105	9.74e-07	0.00166048	gi|589956129|ref|XP_006990679.1|	PREDICTED: nitrilase homolog 1 isoform X1 [Peromyscus maniculatus bairdii]	672(0.0)	NIT1	4817
c71399_g1_i4	7.15455	-1.9349	9.64e-05	0.0397077	gi|589937455|ref|XP_006981487.1|	PREDICTED: profilin-4 [Peromyscus maniculatus bairdii]	238(2e-71)	PFN4	375189
c71075_g2_i4	-7.56183	-1.32337	7.48e-05	0.0328823	gi|620982631|ref|XP_007656933.1|	PREDICTED: LOW QUALITY PROTEIN: mitogen-activated protein kinase 14-like, partial [Ornithorhynchus anatinus]	232(3e-73)	MAPK14	1432
c70905_g1_i1	-11.9165	2.85192	5.55e-10	6.75e-06	gi|589928332|ref|XM_006976927.1|	PREDICTED: Peromyscus maniculatus bairdii nuclear receptor subfamily 3, group C, member 1 (glucocorticoid receptor) (Nr3c1), transcript variant X4, mRNA	2012(0.0)		NULL
c70726_g1_i1	-10.1973	1.15685	1.85e-05	0.0137486	gi|1008707023|ref|XP_015861216.1|	PREDICTED: tryptophan--tRNA ligase, cytoplasmic [Peromyscus maniculatus bairdii]	891(0.0)	WARS	7453
c70706_g1_i5	-7.95041	-0.970391	2.38e-09	2.31e-05	gi|1008790600|ref|XP_015841403.1|	PREDICTED: F-box/WD repeat-containing protein 12-like isoform X2 [Peromyscus maniculatus bairdii]	782(0.0)	FBXW12	285231
c70228_g1_i3	8.01426	-1.19559	3.76e-05	0.021384	gi|589953542|ref|XP_006989410.1|	PREDICTED: ribosome biogenesis protein BOP1 [Peromyscus maniculatus bairdii]	795(0.0)	BOP1	23246
c70063_g1_i2	-8.32485	-0.628208	1.33e-05	0.010936	gi|589944733|ref|XP_006985056.1|	PREDICTED: programmed cell death protein 2-like [Peromyscus maniculatus bairdii]	477(2e-170)	PDCD2L	84306
c70063_g1_i1	7.30539	-1.8064	0.00010872	0.0429502	gi|589944733|ref|XP_006985056.1|	PREDICTED: programmed cell death protein 2-like [Peromyscus maniculatus bairdii]	474(2e-163)	PDCD2L	84306
c69969_g1_i4	8.18603	-1.05305	3.72e-05	0.021384	gi|1008787908|ref|XP_015864970.1|	PREDICTED: epsilon-sarcoglycan isoform X4 [Peromyscus maniculatus bairdii]	814(0.0)	SGCE	8910
c69925_g2_i1	7.25547	-1.84462	1.54e-06	0.00241082	gi|328683449|ref|NR_036631.2|	Mus musculus zinc finger, imprinted 3 (Zim3), antisense RNA	244(3e-60)	ZIM3	114026
c69852_g1_i1	-9.45093	0.43352	5.01e-07	0.00101483	gi|1008788898|ref|XP_015865350.1|	PREDICTED: BH3-interacting domain death agonist isoform X1 [Peromyscus maniculatus bairdii]	322(4e-102)	BID	637
c69803_g1_i1	6.35882	-2.52334	8.96e-05	0.0375413	gi|589946419|ref|XP_006985889.1|	PREDICTED: lysophosphatidylcholine acyltransferase 2B [Peromyscus maniculatus bairdii]	741(0.0)	LPCAT2	54947
c69667_g1_i3	9.44098	0.113102	2.83e-13	9.17e-09	gi|589950060|ref|XP_006987686.1|	PREDICTED: tubulin-specific chaperone D isoform X1 [Peromyscus maniculatus bairdii]	2147(0.0)	TBCD	6904
c69664_g1_i2	-7.49767	-1.37085	4.56e-06	0.00521327	gi|589962611|ref|XP_006993862.1|	PREDICTED: zinc finger and BTB domain-containing protein 48 [Peromyscus maniculatus bairdii]	639(0.0)	ZBTB48	3104
c69662_g1_i2	-11.4506	2.38926	5.91e-06	0.00642596	gi|589959657|ref|XP_006992414.1|	PREDICTED: arf-GAP with coiled-coil, ANK repeat and PH domain-containing protein 3 isoform X1 [Peromyscus maniculatus bairdii]	1389(0.0)	ACAP3	116983
c69514_g1_i4	-9.01692	0.0144416	3.79e-06	0.00466517	gi|533168513|ref|XP_005397871.1|	PREDICTED: proteasome assembly chaperone 3 isoform X1 [Chinchilla lanigera]	244(4e-77)	PSMG3	84262
c69426_g1_i4	-8.96456	-0.0289606	9.38e-07	0.00166048	gi|568940718|ref|XP_006505628.1|	PREDICTED: SPRY domain-containing SOCS box protein 2 isoform X2 [Mus musculus]	568(0.0)	SPSB2	84727
c69277_g1_i3	-8.2248	-0.725185	1.63e-05	0.0124474	gi|1008752211|ref|XP_015851529.1|	PREDICTED: single Ig IL-1-related receptor isoform X2 [Peromyscus maniculatus bairdii]	774(0.0)	SIGIRR	59307
c69208_g1_i2	7.2962	-1.81022	8.77e-05	0.0370697	gi|589935091|ref|XM_006980260.1|	PREDICTED: Peromyscus maniculatus bairdii parvin, gamma (Parvg), mRNA	325(9e-85)	FAM212A	389119
c69201_g1_i2	-8.38848	-0.564388	9.78e-06	0.00896878	gi|354791795|gb|JN956296.1|	Mus musculus targeted non-conditional, lacZ-tagged mutant allele 6330416G13Rik:tm1e(KOMP)Wtsi; transgenic	391(2e-104)	ID4	3400
c68976_g1_i5	-10.9508	1.89596	1.17e-15	8.14e-11	gi|914925550|ref|XP_013219810.1|	PREDICTED: high mobility group protein B3 isoform X1 [Ictidomys tridecemlineatus]	321(2e-107)	HMGB3	3149
c68875_g1_i1	-7.57943	-1.29808	4.87e-09	3.38e-05	gi|589951662|ref|XM_006988416.1|	PREDICTED: Peromyscus maniculatus bairdii chromosome unknown open reading frame, human C18orf63 (LOC102924792), mRNA	406(4e-109)	C18orf63	644041
c68785_g1_i3	-11.5522	2.49064	1.84e-08	8.54e-05	gi|1008778873|ref|XP_015861547.1|	PREDICTED: H/ACA ribonucleoprotein complex non-core subunit NAF1 [Peromyscus maniculatus bairdii]	481(7e-163)	NAF1	92345
c68676_g1_i6	-8.56649	-0.41301	2.76e-05	0.0180781	gi|589996149|ref|XP_006998560.1|	PREDICTED: probable histidine--tRNA ligase, mitochondrial [Peromyscus maniculatus bairdii]	915(0.0)	HARS2	23438
c68547_g1_i3	7.67762	-1.48658	5.42e-05	0.0272547	gi|1008782366|ref|XP_015862860.1|	PREDICTED: TBC1 domain family member 15, partial [Peromyscus maniculatus bairdii]	942(0.0)	TBC1D15	64786
c68400_g1_i1	-8.60613	-0.378244	0.000114346	0.0441136	gi|589928220|ref|XM_006976871.1|	PREDICTED: Peromyscus maniculatus bairdii FUN14 domain-containing protein 1-like (LOC102905246), mRNA	2214(0.0)	C2orf78	388960
c68335_g1_i2	8.26904	-0.977814	3.68e-05	0.021384	gi|354799851|gb|JN964352.1|	Mus musculus targeted non-conditional, lacZ-tagged mutant allele Ndst2:tm1e(KOMP)Wtsi; transgenic	539(6e-149)	SDK1	221935
c68049_g1_i2	-7.59482	-1.28828	8.12e-06	0.00805137	gi|1008770888|ref|XP_015858502.1|	PREDICTED: RING finger protein 37 isoform X1 [Peromyscus maniculatus bairdii]	233(7e-68)	UBOX5	22888
c68022_g1_i1	10.6004	1.23486	0.000131107	0.0482626	gi|1008755820|ref|XP_015852880.1|	PREDICTED: transmembrane protein 108 isoform X1 [Peromyscus maniculatus bairdii]	999(0.0)	TMEM108	66000
c67916_g1_i3	-7.56396	-1.29509	0.000112695	0.0439189	gi|1008779103|ref|XP_015861630.1|	PREDICTED: fructosamine-3-kinase isoform X1 [Peromyscus maniculatus bairdii]	438(1e-148)	FN3K	64122
c67598_g1_i1	-7.47125	-1.38804	4.54e-06	0.00521327	gi|59808766|gb|BC089884.1|	Rattus norvegicus cDNA clone IMAGE:7369891	127(4e-25)	ACTL6A	86
c67328_g1_i1	5.96345	-2.79927	7e-05	0.0322909	gi|625207153|ref|XM_003506095.2|	PREDICTED: Cricetulus griseus abhydrolase domain containing 15 (Abhd15), transcript variant X1, partial mRNA	246(5e-61)	FLT3LG	2323
c67189_g1_i3	10.0709	0.722217	1.24e-05	0.0106053	gi|354476956|ref|XP_003500689.1|	PREDICTED: importin subunit alpha-7 isoform X1 [Cricetulus griseus]	846(0.0)	KPNA6	23633
c67067_g1_i2	-10.683	1.63439	8.54e-06	0.00827014	gi|148699116|gb|EDL31063.1|	mCG2299, isoform CRA_b, partial [Mus musculus]	709(0.0)	TLE1	7088
c66991_g1_i4	-13.1258	4.05484	3.84e-11	6.22e-07	gi|589964693|ref|XP_006994886.1|	PREDICTED: choline/ethanolaminephosphotransferase 1 isoform X2 [Peromyscus maniculatus bairdii]	830(0.0)	CEPT1	10390
c66991_g1_i3	6.042	2.5139	4.59e-05	0.0241039	gi|674081876|ref|XP_008848565.1|	PREDICTED: choline/ethanolaminephosphotransferase 1 [Nannospalax galili]	858(0.0)	CEPT1	10390
c66891_g1_i1	6.60946	0.246313	2.81e-05	0.0180847	gi|625290327|ref|XP_007636925.1|	PREDICTED: ras-interacting protein 1 isoform X2 [Cricetulus griseus]	989(0.0)	RASIP1	54922
c66770_g1_i2	6.67983	-2.30057	5.48e-06	0.00604758	gi|589948542|ref|XP_006986932.1|	PREDICTED: serum paraoxonase/lactonase 3 [Peromyscus maniculatus bairdii]	693(0.0)	PON3	5446
c66722_g1_i2	6.46934	-2.4502	8.72e-06	0.00830638	gi|589924959|ref|XM_006975291.1|	PREDICTED: Peromyscus maniculatus bairdii LYR motif containing 2 (Lyrm2), mRNA	630(1e-176)	LYRM2	57226
c66484_g1_i2	7.94677	-1.26655	4.48e-05	0.0238099	gi|532009211|ref|XP_005348421.1|	PREDICTED: zinc finger CCCH domain-containing protein 11A [Microtus ochrogaster]	900(0.0)	ZC3H11A	9877
c66438_g1_i1	-8.40187	-0.563784	7.34e-06	0.00742824	gi|157818967|ref|NP_001102299.1|	lysine-specific demethylase 6B [Rattus norvegicus]	743(0.0)	KDM6B	23135
c66399_g1_i2	-7.95693	-0.969128	0.000130725	0.0482626	gi|40353188|emb|AL596386.16|	Mouse DNA sequence from clone RP23-331I21 on chromosome 11, complete sequence	75.8(3e-09)	DIP2C	22982
c66071_g1_i2	6.03372	-2.75133	2.63e-05	0.0174778	gi|524926873|ref|XP_005067670.1|	PREDICTED: protein shisa-6 homolog isoform X2 [Mesocricetus auratus]	836(0.0)	SHISA6	388336
c65860_g1_i1	7.76144	-1.42576	5.61e-05	0.0279497	gi|77404145|gb|AC157991.5|	Mus musculus chromosome 18, clone RP23-335B10, complete sequence	107(8e-19)	OR4D1	26689
c65404_g1_i1	7.39347	-1.73344	7.35e-05	0.0327822	gi|568928762|ref|XP_006502994.1|	PREDICTED: uroporphyrinogen decarboxylase isoform X1 [Mus musculus]	604(0.0)	UROD	7389
c65303_g1_i5	8.44966	-0.813278	2.3e-07	0.000657385	gi|589920446|ref|XP_006973285.1|	PREDICTED: ralBP1-associated Eps domain-containing protein 2 isoform X5 [Peromyscus maniculatus bairdii]	961(0.0)	REPS2	9185
c64252_g1_i3	-10.0335	0.998065	1.31e-07	0.000437963	gi|332824830|ref|XP_003311502.1|	PREDICTED: LOW QUALITY PROTEIN: histone chaperone ASF1A [Pan troglodytes]	344(9e-110)	ASF1A	25842
c63655_g1_i1	7.97067	-1.242	4.41e-05	0.0235987	gi|589938878|ref|XP_006982187.1|	PREDICTED: P2Y purinoceptor 2 [Peromyscus maniculatus bairdii]	645(0.0)	P2RY2	5029
c63452_g1_i2	-5.41249	-2.93173	8.34e-05	0.0356958	gi|1008767358|ref|XP_015857198.1|	PREDICTED: uncharacterized protein C17orf78 homolog isoform X1 [Peromyscus maniculatus bairdii]	285(3e-88)	C17orf78	284099
c62333_g1_i1	7.47707	-1.66816	8.83e-07	0.00165027	gi|1008776036|ref|XP_015860475.1|	PREDICTED: synaptotagmin-like protein 4 isoform X2 [Peromyscus maniculatus bairdii]	476(3e-155)	SYTL4	94121
c62313_g1_i2	6.79863	-2.20401	3.09e-06	0.00405616	gi|354793823|gb|JN958324.1|	Mus musculus targeted non-conditional, lacZ-tagged mutant allele Elf4:tm1e(EUCOMM)Wtsi; transgenic	252(2e-62)	NSRP1	84081
c62313_g1_i1	-4.96843	-1.47344	4.9e-07	0.00101395	gi|354793823|gb|JN958324.1|	Mus musculus targeted non-conditional, lacZ-tagged mutant allele Elf4:tm1e(EUCOMM)Wtsi; transgenic	212(1e-50)	NSRP1	84081
c62264_g1_i1	8.19273	-1.03722	3.42e-05	0.0203704	gi|589932699|ref|XP_006979142.1|	PREDICTED: gamma-glutamyltranspeptidase 1 [Peromyscus maniculatus bairdii]	1093(0.0)	GGT1	2678
c62085_g1_i2	6.83934	-2.17542	1.68e-08	8.49e-05	gi|78486698|gb|AC138604.5|	Mus musculus BAC clone RP24-236J11 from chromosome 15, complete sequence	373(4e-99)	SULT2B1	6820
c62085_g1_i1	-6.44931	-2.22342	3.13e-07	0.000761307	gi|78486698|gb|AC138604.5|	Mus musculus BAC clone RP24-236J11 from chromosome 15, complete sequence	373(5e-99)	SULT2B1	6820
c61820_g1_i1	-8.58017	-0.390733	0.000132734	0.0483129	gi|48675480|gb|AC134429.3|	Mus musculus BAC clone RP24-344D20 from chromosome 9, complete sequence	129(1e-25)	RAPGEF2	9693
c60486_g1_i1	9.53794	0.210952	2.45e-05	0.0164183	gi|589915631|ref|XP_006971145.1|	PREDICTED: platelet glycoprotein 4 [Peromyscus maniculatus bairdii]	882(0.0)	CD36	948
c60273_g1_i1	6.58577	-2.37423	4.09e-05	0.0227153	gi|1008780034|ref|XP_015861996.1|	PREDICTED: zinc finger and BTB domain-containing protein 42 isoform X1 [Peromyscus maniculatus bairdii]	709(0.0)	ZBTB42	100128927
c6003_g1_i1	-6.50931	-2.16756	0.00012521	0.0473432	gi|545746437|ref|NM_001025445.2|	Mus musculus aprataxin (Aptx), transcript variant 3, mRNA	81.8(1e-11)	EOGT	285203
c59431_g1_i1	-7.22899	-1.58952	9.19e-06	0.0085057	gi|5917732|gb|AAD56013.1|AF180819_1	LAK1 protein [Homo sapiens]	808(0.0)	NLK	51701
c59136_g1_i1	8.39965	-0.856298	1.93e-07	0.000587116	gi|589950386|ref|XP_006987846.1|	PREDICTED: LOW QUALITY PROTEIN: A disintegrin and metalloproteinase with thrombospondin motifs 16 [Peromyscus maniculatus bairdii]	2393(0.0)	ADAMTS16	170690
c59129_g1_i4	-6.28302	-2.349	4.38e-05	0.0235987	gi|524975085|ref|XM_005087317.1|	PREDICTED: Mesocricetus auratus synaptonemal complex central element protein 2 (Syce2), mRNA	418(5e-113)	SYCE2	256126
c58985_g1_i1	6.08345	-2.71727	4.87e-07	0.00101395	gi|37361063|gb|AC115117.5|	Mus musculus BAC clone RP23-76J12 from chromosome 18, complete sequence	133(7e-27)	FAM129C	199786
c56182_g1_i2	-6.32625	-2.32429	7.28e-05	0.0326107	gi|532053881|ref|XM_005369619.1|	PREDICTED: Microtus ochrogaster RAB3A interacting protein (rabin3)-like 1 (Rab3il1), transcript variant X2, mRNA	478(2e-130)	STXBP2	6813
c49682_g1_i2	-6.7638	-1.97753	1.1e-05	0.00959987	gi|589956522|ref|XM_006990809.1|	PREDICTED: Peromyscus maniculatus bairdii zinc finger protein 660 (Znf660), mRNA	490(3e-134)	ZNF660	285349
c49611_g1_i3	-9.54486	0.519332	4.63e-05	0.0242082	gi|589914829|ref|XP_006970751.1|	PREDICTED: U11/U12 small nuclear ribonucleoprotein 35 kDa protein [Peromyscus maniculatus bairdii]	375(5e-124)	SNRNP35	11066
c46311_g1_i1	7.97403	-1.23517	9.51e-07	0.00166048	gi|594591572|ref|NM_001290630.1|	Mus musculus RNA binding motif protein 41 (Rbm41), transcript variant 4, mRNA	133(6e-27)		NULL
c44712_g1_i1	6.01078	-2.76803	3.72e-05	0.021384	gi|1008784441|ref|XP_015863658.1|	PREDICTED: Usher syndrome type-1C protein-binding protein 1 isoform X1 [Peromyscus maniculatus bairdii]	204(2e-85)	USHBP1	83878
c42172_g1_i1	-6.54925	-2.14952	6.23e-05	0.0297047	gi|354796539|gb|JN961040.1|	Mus musculus targeted non-conditional, lacZ-tagged mutant allele Rbpjl:tm1e(KOMP)Wtsi; transgenic	163(6e-36)	COL4A1	1282
c40685_g1_i1	7.87567	-1.32552	4.4e-07	0.000994497	gi|1008779452|ref|XP_015861772.1|	PREDICTED: thrombopoietin isoform X1 [Peromyscus maniculatus bairdii]	711(0.0)	THPO	7066
c33616_g2_i1	-4.73075	-1.67596	2.99e-05	0.0187162	gi|354799046|gb|JN963547.1|	Mus musculus targeted non-conditional, lacZ-tagged mutant allele Nusap1:tm1e(KOMP)Wtsi; transgenic	87.7(2e-13)	C2CD4D	100191040
c267225_g1_i1	3.84502	-1.75125	1.51e-05	0.0118165	gi|77020612|gb|AC154465.2|	Mus musculus BAC clone RP24-146O1 from chromosome 14, complete sequence	220(2e-53)		NULL
c2663_g1_i2	-2.1378	11.1124	2.44e-08	0.000107961	gi|341833521|gb|JN181159.1|	Peromyscus leucopus mitochondrion, partial genome	452(3e-123)	MT-CO1	NA
c19684_g1_i2	-6.51975	-2.17578	2.77e-05	0.0180781	gi|568889438|ref|XR_400509.1|	PREDICTED: Mus musculus uncharacterized LOC102635203 (LOC102635203), transcript variant X1, ncRNA >gi|568919890|ref|XR_375283.1| PREDICTED: Mus musculus uncharacterized LOC102635203 (LOC102635203), transcript variant X1, ncRNA	113(7e-21)	ABHD15	116236
c186176_g1_i1	-6.89465	-0.481256	0.00011298	0.0439189	gi|47825172|gb|AC111011.6|	Mus musculus BAC clone RP23-424D18 from 1, complete sequence	52.0(0.018)	LDB3	11155
c183889_g1_i1	-4.60486	-1.35919	7.43e-05	0.0328426	gi|1012228446|ref|XP_016019774.1|	PREDICTED: LOW QUALITY PROTEIN: endogenous retrovirus group K member 9 Pol protein-like [Rousettus aegyptiacus]	131(3e-59)	TFIP11	24144
c104440_g1_i1	3.43688	-2.16485	3.58e-05	0.0209662	gi|49615113|gb|AC119615.7|	Rattus norvegicus 10 NOVECTOR CH230-502G21 (Children's Hospital Oakland Research Institute) complete sequence	109(5e-20)	ELOVL7	79993

## Sheet: EE_B_M_v_AIN_B_M
seqID	logFC	logCPM	PValue	FDR	accession	annotation	score.evalue.	gene_symbol	EntrezID
c82520_g2_i5	12.5441	2.92818	1.36e-06	0.00162732	gi|880969899|ref|XP_012981616.1|	PREDICTED: transportin-2 [Mesocricetus auratus]	793(0.0)	TNPO2	30000
c82340_g1_i6	12.4266	2.81097	2.59e-10	2.59e-06	gi|1008748994|ref|XP_015850329.1|	PREDICTED: ribosomal protein S6 kinase alpha-2 isoform X2 [Peromyscus maniculatus bairdii]	1445(0.0)	RPS6KA2	6196
c83036_g1_i3	12.2511	2.63926	1.96e-06	0.00223822	gi|1008770007|ref|XP_015858173.1|	PREDICTED: band 4.1-like protein 1 isoform X12 [Peromyscus maniculatus bairdii]	439(4e-133)	EPB41L1	2036
c78179_g1_i1	12.1854	2.57143	2.15e-06	0.00239586	gi|589943633|ref|XP_006984517.1|	PREDICTED: low-density lipoprotein receptor-related protein 11 [Peromyscus maniculatus bairdii]	727(0.0)	LRP11	84918
c68487_g1_i4	12.1547	2.54341	5.25e-10	3.94e-06	gi|281338435|gb|EFB14019.1|	hypothetical protein PANDA_002233, partial [Ailuropoda melanoleuca]	380(2e-130)	RPL10A	4736
c71381_g1_i2	11.8746	2.26537	3.25e-06	0.00321777	gi|625197074|ref|XM_003501851.2|	PREDICTED: Cricetulus griseus protein kinase C, alpha (Prkca), transcript variant X1, mRNA	842(0.0)	KRTAP10-7	386675
c78627_g1_i6	11.7283	2.12156	2.29e-09	1.08e-05	gi|1008785275|ref|XP_015863987.1|	PREDICTED: F-box DNA helicase 1 isoform X1 [Peromyscus maniculatus bairdii]	1493(0.0)	FBXO18	84893
c79914_g1_i4	11.5967	1.98943	4.85e-06	0.0040747	gi|524961508|ref|XP_005080686.1|	PREDICTED: huntingtin-interacting protein 1-related protein isoform X1 [Mesocricetus auratus]	1873(0.0)	HIP1R	9026
c80220_g1_i2	11.322	1.72009	4.78e-09	2.05e-05	gi|589917834|ref|XP_006972225.1|	PREDICTED: beta-galactosidase-1-like protein isoform X1 [Peromyscus maniculatus bairdii]	694(0.0)	GLB1L	79411
c81583_g1_i1	11.3054	1.70381	5.01e-09	2.05e-05	gi|68131553|ref|NP_084407.1|	protein cornichon homolog 4 [Mus musculus]	287(4e-88)	CNIH4	29097
c80390_g1_i2	11.2051	1.60788	6.44e-09	2.42e-05	gi|589945918|ref|XP_006985640.1|	PREDICTED: alpha-2-macroglobulin receptor-associated protein [Peromyscus maniculatus bairdii]	671(0.0)	LRPAP1	4043
c76204_g1_i5	11.1658	1.56549	8.22e-06	0.00606837	gi|589967238|ref|XP_006996145.1|	PREDICTED: protein GPR108 [Peromyscus maniculatus bairdii]	1062(0.0)	GPR108	56927
c82346_g1_i2	11.1491	1.55191	4.21e-08	0.000108295	gi|585681943|ref|XP_006892144.1|	PREDICTED: ras-related protein R-Ras2 [Elephantulus edwardii]	343(4e-105)	RRAS2	22800
c76059_g1_i2	11.0335	1.43578	9.53e-06	0.00677005	gi|589930845|ref|XP_006978229.1|	PREDICTED: secretory carrier-associated membrane protein 4 [Peromyscus maniculatus bairdii]	416(1e-138)	SCAMP4	113178
c125686_g1_i1	11.0264	1.43496	9.58e-06	0.00677005	gi|349501850|gb|JN571150.1|	Acomys cahirinus isolate E22 mitochondrion, complete genome	248(5e-62)	MT-ND4	NA
c83077_g1_i1	10.9989	1.40815	9.95e-06	0.00694335	gi|197246041|gb|AAI68925.1|	Dennd5a protein [Rattus norvegicus]	860(0.0)	DENND5A	23258
c77461_g1_i2	10.974	1.37957	1.44e-08	4.62e-05	gi|1008772571|ref|XP_015859160.1|	PREDICTED: synaptopodin isoform X3 [Peromyscus maniculatus bairdii]	1418(0.0)	SYNPO	11346
c82287_g1_i3	10.9722	1.37589	1.98e-07	0.000364706	gi|913510965|ref|XP_013208243.1|	PREDICTED: endoplasmic reticulum-Golgi intermediate compartment protein 2 isoform X3 [Microtus ochrogaster]	521(3e-170)	ERGIC2	51290
c79818_g1_i4	10.9581	1.36239	1.1e-07	0.000235453	gi|1008748078|ref|XP_015849969.1|	PREDICTED: dnaJ homolog subfamily C member 8 isoform X2 [Peromyscus maniculatus bairdii]	453(4e-155)	DNAJC8	22826
c74185_g1_i2	10.7477	1.15957	1.35e-05	0.00901567	gi|431921600|gb|ELK18952.1|	Chromobox protein like protein 5 [Pteropus alecto]	343(2e-104)	CBX5	23468
c78873_g1_i1	10.7457	1.16177	1.35e-05	0.00901567	gi|625184908|ref|XP_007652299.1|	PREDICTED: rho GDP-dissociation inhibitor 1 isoform X2 [Cricetulus griseus]	424(6e-140)	ARHGDIA	396
c83108_g1_i3	10.7014	1.1126	5.67e-08	0.000141782	gi|589942368|ref|XM_006983836.1|	PREDICTED: Peromyscus maniculatus bairdii TSC22 domain family, member 1 (Tsc22d1), transcript variant X2, mRNA	2169(0.0)	TSC22D1	8848
c71925_g1_i6	10.6909	1.10431	1.44e-05	0.00941717	gi|589914501|ref|XP_006970588.1|	PREDICTED: serine/threonine-protein kinase tousled-like 2 isoform X1 [Peromyscus maniculatus bairdii]	1207(0.0)	TLK2	11011
c72329_g1_i2	10.6643	2.42201	2.77e-09	1.25e-05	gi|1008741185|ref|XP_015847357.1|	PREDICTED: growth factor receptor-bound protein 10 isoform X2 [Peromyscus maniculatus bairdii]	1110(0.0)	GRB10	2887
c82582_g5_i2	10.6337	1.0453	1.54e-05	0.00986781	gi|589935184|ref|XM_006980304.1|	PREDICTED: Peromyscus maniculatus bairdii ArfGAP with SH3 domain, ankyrin repeat and PH domain 1 (Asap1), transcript variant X4, mRNA	1572(0.0)		NULL
c70577_g1_i4	10.6107	1.03096	1.58e-05	0.0100063	gi|564375676|ref|XP_006247973.1|	PREDICTED: uncharacterized protein C17orf62 homolog isoform X1 [Rattus norvegicus]	342(7e-108)	C17orf62	79415
c82818_g1_i3	10.5957	1.00827	1.62e-05	0.01016	gi|1008776743|ref|XP_015860734.1|	PREDICTED: laminin subunit alpha-2 isoform X3 [Peromyscus maniculatus bairdii]	6175(0.0)	LAMA2	3908
c75131_g1_i3	10.5697	0.98361	1.26e-07	0.000252628	gi|507621054|ref|XP_004696714.1|	PREDICTED: CXXC-type zinc finger protein 5 [Echinops telfairi]	431(1e-136)	CXXC5	51523
c77502_g1_i2	10.4383	0.864425	1.89e-05	0.0113606	gi|589967571|ref|XP_006996288.1|	PREDICTED: nucleus accumbens-associated protein 1 isoform X2 [Peromyscus maniculatus bairdii]	431(8e-133)	NACC1	112939
c78521_g1_i6	10.3541	0.783257	2.08e-05	0.0123011	gi|532016312|ref|XP_005351919.1|	PREDICTED: stress-induced-phosphoprotein 1 [Microtus ochrogaster]	553(0.0)	STIP1	10963
c82415_g1_i4	10.2531	0.683352	8.48e-08	0.000200905	gi|589926198|ref|XP_006975949.1|	PREDICTED: homeodomain-interacting protein kinase 3 isoform X4 [Peromyscus maniculatus bairdii]	2006(0.0)	HIPK3	10114
c76279_g1_i2	10.2414	0.669308	2.34e-05	0.0131203	gi|564399556|ref|XP_006257141.1|	PREDICTED: sorting nexin-12 isoform X2 [Rattus norvegicus]	386(3e-122)	SNX12	29934
c77058_g1_i3	10.2355	0.659153	2.35e-05	0.0131203	gi|344246904|gb|EGW03008.1|	hypothetical protein I79_004321 [Cricetulus griseus]	40.0(0.008)	CD70	970
c82585_g1_i2	10.2326	0.660821	2.34e-05	0.0131203	gi|589915716|ref|XP_006971187.1|	PREDICTED: PEX5-related protein isoform X18 [Peromyscus maniculatus bairdii]	1066(0.0)	PEX5L	51555
c81512_g1_i3	10.1535	0.590777	2.55e-05	0.01405	gi|589931094|ref|XP_006978353.1|	PREDICTED: cytochrome b-c1 complex subunit 1, mitochondrial [Peromyscus maniculatus bairdii]	494(5e-169)	UQCRC1	7384
c83316_g1_i2	10.1464	0.576718	9.87e-08	0.000220931	gi|589925936|ref|XP_006975823.1|	PREDICTED: V-type proton ATPase catalytic subunit A [Peromyscus maniculatus bairdii]	452(2e-150)	ATP6V1A	523
c73944_g2_i4	10.1	0.539653	2.71e-05	0.0146184	gi|344252972|gb|EGW09076.1|	Flotillin-1 [Cricetulus griseus]	513(6e-177)	FLOT1	10211
c80138_g1_i5	10.0261	0.463416	3.14e-07	0.000544122	gi|1008789205|ref|XP_015865461.1|	PREDICTED: amyloid beta A4 precursor protein-binding family B member 1 isoform X3 [Peromyscus maniculatus bairdii]	844(0.0)	APBB1	322
c78675_g1_i4	10.0159	0.459396	2.91e-05	0.0155182	gi|625215695|ref|XP_007648294.1|	PREDICTED: serine/threonine-protein phosphatase 2B catalytic subunit beta isoform isoform X5 [Cricetulus griseus]	724(0.0)	PPP3CB	5532
c75300_g1_i1	9.96088	1.80013	3.55e-08	9.68e-05	gi|537199683|gb|ERE79072.1|	chitinase domain-containing protein 1 [Cricetulus griseus]	778(0.0)	CHID1	66005
c82989_g1_i4	9.92765	0.363182	3.24e-05	0.0168518	gi|1008740557|ref|XP_015846704.1|	PREDICTED: kinesin-like protein KIF13A isoform X6 [Peromyscus maniculatus bairdii]	3262(0.0)	KIF13A	63971
c74108_g1_i2	9.91534	0.351401	3.28e-05	0.0169183	gi|589961581|ref|XP_006993358.1|	PREDICTED: RING finger protein 121 isoform X1 [Peromyscus maniculatus bairdii]	617(0.0)	RNF121	55298
c78768_g1_i1	9.91122	0.347452	3.31e-05	0.0169183	gi|589935204|ref|XM_006980314.1|	PREDICTED: Peromyscus maniculatus bairdii PHD finger protein 20-like 1 (Phf20l1), transcript variant X3, mRNA	3634(0.0)	ARF1	375
c82609_g1_i6	9.9065	0.348361	3.31e-05	0.0169183	gi|685617712|ref|XP_003918213.2|	PREDICTED: heterogeneous nuclear ribonucleoprotein H-like [Papio anubis]	221(1e-61)	HNRNPH1	3187
c83381_g1_i7	9.89041	0.327546	3.36e-05	0.0169183	gi|589916138|ref|XP_006971392.1|	PREDICTED: general transcription factor II-I isoform X6 [Peromyscus maniculatus bairdii]	1819(0.0)	GTF2I	2969
c79118_g1_i4	9.8509	0.302597	3.46e-05	0.017089	gi|344238831|gb|EGV94934.1|	Amyloid protein-binding protein 2 [Cricetulus griseus]	621(0.0)	APPBP2	10513
c77107_g1_i1	9.78805	0.243098	3.68e-05	0.0177969	gi|1008768429|ref|XP_015857587.1|	PREDICTED: interferon alpha/beta receptor 2 isoform X3 [Peromyscus maniculatus bairdii]	685(0.0)	IFNAR2	3455
c83615_g2_i1	9.75466	0.203904	3.86e-05	0.0183002	gi|826324217|ref|XP_012510527.1|	PREDICTED: ankyrin-2 [Propithecus coquereli]	1824(0.0)	ANK2	287
c75195_g1_i3	9.74341	0.200924	3.88e-05	0.0183047	gi|1008773586|ref|XP_015859524.1|	PREDICTED: grpE protein homolog 1, mitochondrial isoform X2 [Peromyscus maniculatus bairdii]	444(2e-145)	GRPEL1	80273
c69589_g1_i4	9.7385	0.192184	1.67e-07	0.000319107	gi|589944141|ref|XP_006984767.1|	PREDICTED: clusterin-associated protein 1 isoform X1 [Peromyscus maniculatus bairdii]	654(0.0)	CLUAP1	23059
c77095_g1_i1	9.73599	0.187083	5.49e-07	0.000883016	gi|465977389|ref|XP_004264418.1|	PREDICTED: histone acetyltransferase KAT5 isoform X1 [Orcinus orca]	1084(0.0)	KAT5	10524
c73750_g1_i2	9.71524	0.174342	4e-05	0.0186502	gi|119570818|gb|EAW50433.1|	phosphoribosyl pyrophosphate synthetase-associated protein 2, isoform CRA_b [Homo sapiens]	696(0.0)	PRPSAP2	5636
c73993_g1_i2	9.69172	0.144244	4.1e-05	0.0189416	gi|913517552|ref|XP_013210438.1|	PREDICTED: DET1- and DDB1-associated protein 1 isoform X2 [Microtus ochrogaster]	144(2e-38)	DDA1	79016
c79028_g1_i6	9.61691	0.0735018	4.38e-05	0.0198436	gi|589939779|ref|XP_006982628.1|	PREDICTED: OTU domain-containing protein 7B [Peromyscus maniculatus bairdii]	1491(0.0)	OTUD7B	56957
c73700_g1_i2	9.50095	-0.0268989	4.8e-05	0.0214122	gi|625238201|ref|XP_007610328.1|	PREDICTED: ADP-ribosylation factor-like protein 2-binding protein isoform X2 [Cricetulus griseus]	68.6(2e-10)	ARL2BP	23568
c74142_g1_i2	9.47599	-0.0502298	4.92e-05	0.0217349	gi|589972864|ref|XM_006997349.1|	PREDICTED: Peromyscus maniculatus bairdii signal recognition particle 72kDa (Srp72), mRNA	2864(0.0)	SRP72	6731
c67045_g1_i1	9.46444	-0.0770502	4.98e-05	0.0218938	gi|364964|prf||1510254A	L1 repetitive element ORF	46.6(0.001)	KRTAP3-2	83897
c62572_g1_i2	9.44173	-0.0984386	5.08e-05	0.0220028	gi|589942848|ref|XP_006984133.1|	PREDICTED: UPF0688 protein C1orf174 homolog isoform X1 [Peromyscus maniculatus bairdii]	337(5e-110)	C1orf174	339448
c79935_g1_i2	9.436	-0.103836	5.11e-05	0.0220028	gi|961727096|ref|XP_014923900.1|	PREDICTED: V-type proton ATPase subunit D isoform X2 [Acinonyx jubatus]	328(1e-106)	ATP6V1D	51382
c75081_g1_i2	9.42114	-0.113005	3.86e-07	0.000656641	gi|194385908|dbj|BAG65329.1|	unnamed protein product [Homo sapiens]	516(1e-177)	MFAP4	4239
c80389_g1_i8	9.40843	-0.123664	3.24e-12	9.73e-08	gi|725574549|ref|XP_010339508.1|	PREDICTED: protein AF-10 isoform X4 [Saimiri boliviensis boliviensis]	946(0.0)	MLLT10	8028
c78866_g1_i2	9.37607	-0.143346	5.34e-05	0.0227936	gi|625212172|ref|XM_007648634.1|	PREDICTED: Cricetulus griseus phosphatidylinositol binding clathrin assembly protein (Picalm), transcript variant X4, mRNA	2684(0.0)	PICALM	8301
c78081_g1_i1	9.34423	-0.172926	5.52e-05	0.0233361	gi|1008749546|ref|XP_015850553.1|	PREDICTED: kinesin-like protein KIF21A [Peromyscus maniculatus bairdii]	1050(0.0)	KIF21A	55605
c80774_g1_i1	9.33501	-0.18149	5.58e-05	0.0234844	gi|149067898|gb|EDM17450.1|	ataxin 2-like (predicted), isoform CRA_d [Rattus norvegicus]	383(6e-119)	ATXN2L	11273
c75337_g1_i3	9.32691	-0.199208	1.53e-10	1.97e-06	gi|587010754|ref|XP_006940104.1|	PREDICTED: protein unc-119 homolog A [Felis catus]	358(3e-118)	UNC119	9094
c76827_g1_i1	9.2975	-0.216268	5.76e-05	0.0239784	gi|589952656|ref|XP_006988971.1|	PREDICTED: vacuolar protein sorting-associated protein 41 homolog [Peromyscus maniculatus bairdii]	1429(0.0)	VPS41	27072
c80112_g1_i5	9.28318	-0.229529	5.8e-05	0.0239784	gi|880889258|ref|XP_012969816.1|	PREDICTED: ATP-dependent RNA helicase A [Mesocricetus auratus]	1134(0.0)	DHX9	1660
c82330_g3_i4	9.22231	-0.293162	4.94e-07	0.000823799	gi|589967389|ref|XP_006998942.1|	PREDICTED: torsin-1A-interacting protein 2, isoform IFRG15 [Peromyscus maniculatus bairdii]	273(2e-82)	TOR1AIP2	163590
c81632_g1_i3	9.21892	-0.299259	6.13e-05	0.0247258	gi|589960774|ref|XP_006992962.1|	PREDICTED: signal transducer and activator of transcription 5B isoform X1 [Peromyscus maniculatus bairdii]	1525(0.0)	STAT5B	6777
c61101_g1_i1	9.20936	-0.297739	6.15e-05	0.0247258	gi|568942582|ref|XP_006506530.1|	PREDICTED: MICOS complex subunit Mic19 isoform X1 [Mus musculus]	284(5e-90)	CHCHD3	54927
c75920_g1_i3	9.18902	-0.316488	6.25e-05	0.0248297	gi|523309623|pdb|4FZS|A	Chain A, Structure Of Human Snx1 Bar Domain	391(5e-132)	SNX1	6642
c66117_g1_i1	9.17358	-0.330713	6.32e-05	0.0248639	gi|667272510|ref|XP_008571355.1|	PREDICTED: ribosomal protein S6 kinase alpha-3 [Galeopterus variegatus]	1266(0.0)	RPS6KA3	6197
c74696_g1_i4	9.15818	-0.363855	6.48e-05	0.0252774	gi|625222655|ref|XP_003512464.2|	PREDICTED: density-regulated protein isoform X1 [Cricetulus griseus]	325(1e-103)	DENR	8562
c81084_g1_i5	9.15536	-0.348511	2.79e-06	0.00292115	gi|589959878|ref|XP_006992522.1|	PREDICTED: rho GTPase-activating protein 4 isoform X2 [Peromyscus maniculatus bairdii]	1632(0.0)	ARHGAP4	393
c80586_g1_i2	9.15272	-0.349901	6.44e-05	0.0251993	gi|625197072|ref|XM_003501882.2|	PREDICTED: Cricetulus griseus coiled-coil domain-containing protein 47 (LOC100751560), transcript variant X1, mRNA	733(0.0)	MAP2	4133
c71139_g1_i3	9.13309	-0.378774	6.54e-05	0.02539	gi|589956498|ref|XM_006990797.1|	PREDICTED: Peromyscus maniculatus bairdii zinc finger, DHHC-type containing 3 (Zdhhc3), transcript variant X2, mRNA	2672(0.0)	ZDHHC3	51304
c77818_g1_i2	9.1321	-0.385988	8.7e-07	0.00120488	gi|694914090|ref|XP_009448607.1|	PREDICTED: CCR4-NOT transcription complex subunit 6 isoform X3 [Pan troglodytes]	682(0.0)	CNOT6	57472
c76873_g1_i2	9.13006	-0.389995	6.59e-05	0.0254715	gi|532032229|ref|XM_005358980.1|	PREDICTED: Microtus ochrogaster nuclear factor I/C (CCAAT-binding transcription factor) (Nfic), transcript variant X3, mRNA	149(1e-31)	PRR13	54458
c80940_g1_i5	9.10137	-0.416618	6.72e-05	0.0257263	gi|589922371|ref|XP_006974097.1|	PREDICTED: inaD-like protein isoform X4 [Peromyscus maniculatus bairdii]	3364(0.0)	PATJ	10207
c77167_g2_i1	9.09719	-0.409203	6.64e-07	0.00103077	gi|532050732|ref|XP_005368127.1|	PREDICTED: forkhead box protein K1, partial [Microtus ochrogaster]	1095(0.0)	FOXK1	221937
c80401_g1_i3	9.07378	-0.423777	3.35e-06	0.00325399	gi|589956529|ref|XP_006990874.1|	PREDICTED: transmembrane and TPR repeat-containing protein 3 isoform X2 [Peromyscus maniculatus bairdii]	758(0.0)	TMTC3	160418
c75612_g1_i5	9.06187	-0.444488	6.94e-05	0.0261018	gi|589952957|ref|XP_006989120.1|	PREDICTED: F-box only protein 6 [Peromyscus maniculatus bairdii]	568(0.0)	FBXO6	26270
c69511_g1_i1	9.06057	-0.43444	6.91e-05	0.0261018	gi|589916308|ref|XM_006971414.1|	PREDICTED: Peromyscus maniculatus bairdii CUGBP, Elav-like family member 4 (Celf4), transcript variant X2, mRNA	702(0.0)	CELF4	56853
c80084_g1_i4	9.04223	-0.471387	7.06e-05	0.0263966	gi|589941028|ref|XP_006983241.1|	PREDICTED: phosphatidylinositol-glycan biosynthesis class W protein [Peromyscus maniculatus bairdii]	893(0.0)	PIGW	284098
c66626_g1_i3	9.01956	-0.484715	1.16e-06	0.00147568	gi|148685350|gb|EDL17297.1|	solute carrier family 5 (sodium/glucose cotransporter), member 11, isoform CRA_b [Mus musculus]	667(0.0)	SLC5A11	115584
c72781_g2_i1	9.01508	-0.476014	7.16e-05	0.0265384	gi|594686582|ref|XP_007190763.1|	PREDICTED: S-adenosylmethionine decarboxylase proenzyme isoform X2 [Balaenoptera acutorostrata scammoni]	446(6e-152)	AMD1	262
c81799_g1_i3	9.0093	-0.481296	7.21e-05	0.0265691	gi|675655491|ref|XP_008993746.1|	PREDICTED: E3 ubiquitin-protein ligase Itchy homolog isoform X1 [Callithrix jacchus]	761(0.0)	AL109923.1	NA
c80944_g1_i4	8.98789	-0.503588	1.06e-06	0.00137828	gi|589933506|ref|XP_006979540.1|	PREDICTED: cytochrome b561 domain-containing protein 1 isoform X1 [Peromyscus maniculatus bairdii]	403(3e-126)	CYB561D1	284613
c64463_g1_i2	8.97407	-0.513406	7.42e-05	0.026985	gi|589919100|ref|XP_006972739.1|	PREDICTED: LOW QUALITY PROTEIN: dnaJ homolog subfamily B member 12 [Peromyscus maniculatus bairdii]	780(0.0)	DNAJB12	54788
c78329_g1_i1	8.96213	-0.524272	7.43e-05	0.026985	gi|664765234|ref|XP_008540298.1|	PREDICTED: dihydrolipoyllysine-residue acetyltransferase component of pyruvate dehydrogenase complex, mitochondrial [Equus przewalskii]	343(6e-109)	DLAT	1737
c81676_g1_i1	8.93186	-0.5518	7.6e-05	0.0273803	gi|931566631|ref|XP_014199419.1|	PREDICTED: CLIP-associating protein 1 isoform X1 [Pan paniscus]	2395(0.0)	CLASP1	23332
c80230_g1_i1	8.89466	-0.585547	7.8e-05	0.0277703	gi|589942437|ref|XM_006983870.1|	PREDICTED: Peromyscus maniculatus bairdii chromosome unknown open reading frame, human C16orf45 (LOC102916328), transcript variant X1, mRNA	1505(0.0)	IL4R	3566
c71422_g1_i2	8.89466	-0.585547	7.8e-05	0.0277703	gi|148682348|gb|EDL14295.1|	mCG146162, partial [Mus musculus]	37.4(0.56)	MUC3A	4584
c83219_g1_i5	8.89466	-0.585547	7.8e-05	0.0277703	gi|149038797|gb|EDL93086.1|	rCG22046 [Rattus norvegicus]	407(6e-131)	RANBP2	5903
c81010_g2_i4	8.89186	-0.591912	8.66e-07	0.00120488	gi|537182226|gb|ERE76065.1|	LIM domain kinase 2-like protein [Cricetulus griseus]	605(0.0)	LIMK1	3984
c82000_g1_i6	8.84554	-0.636423	1.92e-09	1.02e-05	gi|589936499|ref|XM_006980956.1|	PREDICTED: Peromyscus maniculatus bairdii dipeptidyl-peptidase 10 (non-functional) (Dpp10), mRNA	2357(0.0)	KIAA1468	57614
c83409_g1_i5	8.83199	-0.658858	6.61e-07	0.00103077	gi|625193313|ref|XP_007639197.1|	PREDICTED: rho GTPase-activating protein 32 isoform X1 [Cricetulus griseus]	1754(0.0)	ARHGAP32	9743
c72962_g1_i2	8.81015	0.924137	0.000130545	0.0388025	gi|913491536|ref|XP_005347710.2|	PREDICTED: transcription factor 12 isoform X4 [Microtus ochrogaster]	909(0.0)	TCF12	6938
c77057_g1_i3	8.80178	-0.686053	6.99e-07	0.00106726	gi|354799188|gb|JN963689.1|	Mus musculus targeted KO-first, conditional ready, lacZ-tagged mutant allele Rpl4:tm1a(EUCOMM)Hmgu; transgenic	67.9(4e-07)	EBPL	84650
c83063_g1_i2	8.77662	-0.705132	8.7e-05	0.0301567	gi|537221410|gb|ERE82532.1|	chondroitin sulfate proteoglycan 4-like protein [Cricetulus griseus]	3915(0.0)	CSPG4	1464
c74820_g1_i1	8.77607	-0.710344	7.15e-07	0.00107325	gi|512947046|ref|XP_004836007.1|	PREDICTED: TFIIH basal transcription factor complex helicase XPB subunit [Heterocephalus glaber]	958(0.0)	ERCC3	2071
c59860_g1_i1	8.75637	-0.710343	8.81e-05	0.0301567	gi|589950186|ref|XP_006987749.1|	PREDICTED: oxidoreductase-like domain-containing protein 1 [Peromyscus maniculatus bairdii]	274(2e-85)	OXLD1	339229
c69507_g1_i1	8.74944	-0.716566	8.89e-05	0.0301567	gi|1008793941|ref|XP_015842639.1|	PREDICTED: signal recognition particle subunit SRP68 isoform X2 [Peromyscus maniculatus bairdii]	830(0.0)	SRP68	6730
c77884_g1_i4	8.74885	-0.724371	7.39e-07	0.00108903	gi|1008771190|ref|XP_015858619.1|	PREDICTED: bromodomain adjacent to zinc finger domain protein 2B isoform X16 [Peromyscus maniculatus bairdii]	1614(0.0)	BAZ2B	29994
c65692_g1_i2	8.7356	-0.742244	8.87e-05	0.0301567	gi|589941147|ref|XP_006983299.1|	PREDICTED: microsomal glutathione S-transferase 3 [Peromyscus maniculatus bairdii]	315(3e-106)	MGST3	4259
c76474_g1_i4	8.73548	-0.729093	8.9e-05	0.0301567	gi|1008742923|ref|XP_015848020.1|	PREDICTED: thiosulfate sulfurtransferase/rhodanese-like domain-containing protein 2 isoform X1 [Peromyscus maniculatus bairdii]	964(0.0)	TSTD2	158427
c76172_g1_i3	8.73548	-0.729093	8.91e-05	0.0301567	gi|148689853|gb|EDL21800.1|	CCR4-NOT transcription complex, subunit 2, isoform CRA_j [Mus musculus]	423(9e-141)	CNOT2	4848
c79098_g1_i2	8.72139	-0.741731	9.03e-05	0.0304662	gi|625280908|ref|XP_007632119.1|	PREDICTED: suppressor of cytokine signaling 6 isoform X2 [Cricetulus griseus]	991(0.0)	SOCS6	9306
c74110_g1_i4	8.71308	-0.772999	9.12e-05	0.0306385	gi|1008777054|ref|XP_015860857.1|	PREDICTED: solute carrier family 12 member 4 isoform X3 [Peromyscus maniculatus bairdii]	1081(0.0)	SLC12A4	6560
c67248_g1_i2	8.70262	-0.778322	9.37e-07	0.00127829	gi|589953905|ref|XP_006989587.1|	PREDICTED: conserved oligomeric Golgi complex subunit 5 [Peromyscus maniculatus bairdii]	1430(0.0)	COG5	10466
c62037_g1_i2	8.69622	-0.773827	6.19e-11	1.12e-06	gi|1008776309|ref|XP_015860566.1|	PREDICTED: multiple C2 and transmembrane domain-containing protein 1 isoform X4 [Peromyscus maniculatus bairdii]	526(1e-170)	MCTP1	79772
c78924_g1_i1	8.67615	-0.795867	9.38e-05	0.031292	gi|1008781925|ref|XP_015862691.1|	PREDICTED: kinesin-like protein KIF13B isoform X2 [Peromyscus maniculatus bairdii]	2233(0.0)	KIF13B	23303
c79344_g1_i2	8.6683	-0.809581	3.42e-08	9.62e-05	gi|532043001|ref|XP_005364329.1|	PREDICTED: DNA helicase INO80 [Microtus ochrogaster]	2349(0.0)	INO80	54617
c73806_g1_i8	8.65863	-0.801847	1.31e-06	0.00159553	gi|119585351|gb|EAW64947.1|	hCG2002013, isoform CRA_b [Homo sapiens]	766(0.0)	QRICH1	54870
c78618_g1_i3	8.64132	-0.813305	9.59e-05	0.0318613	gi|117938843|gb|AAH07162.1|	Pdap1 protein, partial [Mus musculus]	211(3e-62)	PDAP1	11333
c81108_g2_i5	8.61869	-0.833463	9.77e-05	0.0318613	gi|589957757|ref|XP_006991477.1|	PREDICTED: cyclin-dependent kinase 16 isoform X1 [Peromyscus maniculatus bairdii]	306(2e-92)	CDK16	5127
c82223_g2_i3	8.59182	-0.865109	1.2e-06	0.00150233	gi|197099734|ref|NP_001126641.1|	band 4.1-like protein 3 [Pongo abelii]	683(0.0)	EPB41L3	23136
c80076_g1_i4	8.56821	-0.881783	1.89e-06	0.00218113	gi|589937665|ref|XM_006981528.1|	PREDICTED: Peromyscus maniculatus bairdii calpain 7 (Capn7), mRNA	2224(0.0)	CAPN7	23473
c80681_g1_i5	8.5565	-0.898531	1.77e-10	1.99e-06	gi|1008796284|ref|XP_015843542.1|	PREDICTED: regulator of telomere elongation helicase 1 isoform X5 [Peromyscus maniculatus bairdii]	999(0.0)	RTEL1	51750
c81863_g1_i3	8.53254	-0.909905	0.000105947	0.0339569	gi|589956360|ref|XP_006990791.1|	PREDICTED: pecanex-like protein 4 isoform X1 [Peromyscus maniculatus bairdii]	2163(0.0)	PCNX4	64430
c72527_g1_i2	8.53254	-0.909905	0.000105948	0.0339569	gi|19263762|gb|AAH25362.1|	AOF2 protein, partial [Homo sapiens]	775(0.0)	KDM1A	23028
c81288_g1_i3	8.52444	-0.917062	0.000105448	0.0339569	gi|1008789423|ref|XP_006991917.2|	PREDICTED: serine/threonine-protein phosphatase 4 regulatory subunit 1 [Peromyscus maniculatus bairdii]	1646(0.0)	PPP4R1	9989
c78884_g1_i1	8.51057	-0.947892	1.12e-06	0.00144476	gi|589934531|ref|XP_006980046.1|	PREDICTED: dynein heavy chain 5, axonemal [Peromyscus maniculatus bairdii]	4072(0.0)	DNAH5	1767
c79671_g1_i2	8.50812	-0.931483	0.000107548	0.0342261	gi|589947920|ref|XM_006986566.1|	PREDICTED: Peromyscus maniculatus bairdii aldo-keto reductase family 1, member A1 (aldehyde reductase) (Akr1a1), transcript variant X2, mRNA	242(4e-60)	AKR1A1	10327
c74718_g1_i6	8.4914	-0.961125	0.000109082	0.0344705	gi|1008763165|ref|XP_015855610.1|	PREDICTED: dynein heavy chain 1, axonemal isoform X2 [Peromyscus maniculatus bairdii]	2072(0.0)	DNAH1	25981
c66486_g1_i1	8.48328	-0.953391	0.000108561	0.0344267	gi|672039132|ref|XP_008758286.1|	PREDICTED: neurexin-2-beta isoform X8 [Rattus norvegicus]	679(0.0)	NRXN2	9379
c79758_g1_i4	8.47491	-0.960769	0.000109686	0.0345403	gi|589945626|ref|XP_006985494.1|	PREDICTED: kelch domain-containing protein 2 [Peromyscus maniculatus bairdii]	765(0.0)	KLHDC2	23588
c61677_g1_i2	8.46487	-0.986906	1.89e-06	0.00218113	gi|913514873|ref|XP_013209518.1|	PREDICTED: radial spoke head 10 homolog B [Microtus ochrogaster]	1447(0.0)	RSPH10B2	728194
c83192_g1_i6	8.4313	-1.0263	0.000115048	0.0358322	gi|589925451|ref|XP_006975589.1|	PREDICTED: TPR and ankyrin repeat-containing protein 1 [Peromyscus maniculatus bairdii]	2322(0.0)	TRANK1	9881
c68589_g1_i2	8.4313	-1.0263	0.000115013	0.0358322	gi|625186768|ref|XP_007614128.1|	PREDICTED: coordinator of PRMT5 and differentiation stimulator isoform X1 [Cricetulus griseus]	248(6e-79)	COPRS	55352
c78535_g1_i5	8.41676	-1.03564	4.39e-06	0.00381837	gi|589958381|ref|XP_006991786.1|	PREDICTED: FTS and Hook-interacting protein isoform X2 [Peromyscus maniculatus bairdii]	1236(0.0)	FAM160A2	84067
c78068_g1_i3	8.41488	-1.01351	0.000115168	0.0358322	gi|26329937|dbj|BAC28707.1|	unnamed protein product [Mus musculus]	499(3e-166)	ADGRL2	23266
c80247_g1_i2	8.40806	-1.04696	0.000116164	0.0358322	gi|589935437|ref|XP_006980490.1|	PREDICTED: DNA repair protein REV1 isoform X1 [Peromyscus maniculatus bairdii]	2311(0.0)	REV1	51455
c74443_g1_i2	8.40554	0.249869	9.93e-05	0.03217	gi|148697937|gb|EDL29884.1|	B-cell receptor-associated protein 31, isoform CRA_a, partial [Mus musculus]	313(3e-100)	BCAP31	10134
c81296_g1_i4	8.38837	-1.03672	0.0001171	0.0358322	gi|589968004|ref|XP_006996500.1|	PREDICTED: structural maintenance of chromosomes protein 6 isoform X1 [Peromyscus maniculatus bairdii]	1009(0.0)	SMC6	79677
c62629_g1_i1	8.38836	-1.03672	0.000117152	0.0358322	gi|568930715|ref|XP_006538675.1|	PREDICTED: microfibrillar-associated protein 2 isoform X1 [Mus musculus]	306(5e-100)	MFAP2	4237
c80729_g1_i2	8.37249	-1.07852	0.000119875	0.0362289	gi|28972387|dbj|BAC65647.1|	mKIAA0760 protein [Mus musculus]	2539(0.0)	ZNF423	23090
c81578_g1_i1	8.368	-1.07026	0.000119448	0.0362289	gi|1008781991|ref|XP_015862716.1|	PREDICTED: alpha-1A adrenergic receptor isoform X1 [Peromyscus maniculatus bairdii]	883(0.0)	ADRA1A	148
c79103_g1_i3	8.34827	-1.09995	0.000122073	0.0366472	gi|1008780869|ref|XP_015862299.1|	PREDICTED: putative ATP-dependent RNA helicase DHX57 isoform X2 [Peromyscus maniculatus bairdii]	2387(0.0)	DHX57	90957
c81449_g1_i2	8.32441	-1.10856	0.000124723	0.0373181	gi|589915331|ref|XP_006970998.1|	PREDICTED: microfi brillar-associated protein 3-like [Peromyscus maniculatus bairdii]	692(0.0)	MFAP3L	9848
c81182_g1_i3	8.25873	-1.16218	2.29e-09	1.08e-05	gi|1008747937|ref|XP_015849914.1|	PREDICTED: collagen alpha-1(XVI) chain isoform X4 [Peromyscus maniculatus bairdii]	764(0.0)	COL16A1	1307
c73142_g2_i2	8.24797	-1.15882	0.000133339	0.0392444	gi|589965373|ref|XM_006995158.1|	PREDICTED: Peromyscus maniculatus bairdii mitogen-activated protein kinase 8 interacting protein 1 (Mapk8ip1), mRNA	777(0.0)	MAPK8IP1	9479
c69767_g1_i3	8.19378	-1.2357	0.000136813	0.0401357	gi|1008757981|ref|XP_015853696.1|	PREDICTED: zinc finger protein 618 isoform X6 [Peromyscus maniculatus bairdii]	1826(0.0)	ZNF618	114991
c79310_g1_i6	8.18512	-1.23003	0.000139015	0.0405176	gi|589918194|ref|XP_006972398.1|	PREDICTED: serine/threonine-protein kinase SIK2 isoform X2 [Peromyscus maniculatus bairdii]	1617(0.0)	SIK2	23235
c82734_g1_i9	8.12492	-1.26463	0.000144258	0.0415086	gi|589955608|ref|XP_006990423.1|	PREDICTED: mitochondrial fission factor isoform X15 [Peromyscus maniculatus bairdii]	263(1e-82)	MFF	56947
c74062_g1_i3	8.11437	-1.29087	2.98e-10	2.68e-06	gi|589920089|ref|XP_006973119.1|	PREDICTED: LOW QUALITY PROTEIN: NAC-alpha domain-containing protein 1 [Peromyscus maniculatus bairdii]	1123(0.0)	NACAD	23148
c82585_g1_i6	8.10335	-1.28306	0.000144756	0.0415192	gi|254553500|ref|NP_001156989.1|	PEX5-related protein isoform 3 [Mus musculus]	630(0.0)	PEX5L	51555
c76854_g1_i2	8.09245	-1.29236	0.000146629	0.0419229	gi|815890929|ref|NP_001295096.1|	SH3 domain-binding protein 5-like isoform 2 [Mus musculus]	285(2e-105)	SH3BP5L	80851
c78496_g1_i1	8.05444	-1.33978	4.41e-06	0.00381837	gi|532021846|ref|XM_005354234.1|	PREDICTED: Microtus ochrogaster extracellular leucine-rich repeat and fibronectin type III domain containing 2 (Elfn2), mRNA	365(2e-96)	ARHGAP33	115703
c68785_g1_i2	8.04443	-1.35122	0.000149501	0.0425489	gi|1008778873|ref|XP_015861547.1|	PREDICTED: H/ACA ribonucleoprotein complex non-core subunit NAF1 [Peromyscus maniculatus bairdii]	481(2e-163)	NAF1	92345
c71545_g1_i1	8.04231	-1.35286	5.87e-05	0.0240417	gi|589946583|ref|XP_006985970.1|	PREDICTED: pre-mRNA-splicing factor 18 isoform X1 [Peromyscus maniculatus bairdii]	636(0.0)	PRPF18	8559
c81137_g1_i1	8.03595	-1.37249	0.000151314	0.04272	gi|537235252|gb|ERE85143.1|	ankyrin repeat domain-containing protein 54 [Cricetulus griseus]	451(1e-145)	ANKRD54	129138
c81099_g1_i8	8.03093	-1.36276	0.000150865	0.04272	gi|444728185|gb|ELW68649.1|	TAR DNA-binding protein 43 [Tupaia chinensis]	538(0.0)	TARDBP	23435
c73508_g1_i1	8.01881	-1.37141	1.16e-10	1.73e-06	gi|1008747330|ref|XP_015849687.1|	PREDICTED: mRNA-capping enzyme isoform X4 [Peromyscus maniculatus bairdii]	1000(0.0)	RNGTT	8732
c78278_g1_i1	7.9904	-1.37895	0.000157598	0.0441767	gi|1008753626|ref|XP_015852044.1|	PREDICTED: rho GTPase-activating protein 29 isoform X3 [Peromyscus maniculatus bairdii]	523(5e-166)	ARHGAP29	9411
c74443_g1_i1	7.9547	-1.40903	0.000162096	0.0450086	gi|589959909|ref|XM_006992476.1|	PREDICTED: Peromyscus maniculatus bairdii B-cell receptor-associated protein 31 (Bcap31), transcript variant X2, mRNA	1431(0.0)	BCAP31	10134
c70790_g1_i4	7.9303	-1.44421	3.64e-06	0.00340074	gi|589916819|ref|XP_006971728.1|	PREDICTED: H(+)/Cl(-) exchange transporter 7 [Peromyscus maniculatus bairdii]	1335(0.0)	CLCN7	1186
c76752_g1_i5	7.90341	-1.47107	0.000165172	0.045631	gi|589961587|ref|XP_006993361.1|	PREDICTED: nuclear pore complex protein Nup98-Nup96 isoform X1 [Peromyscus maniculatus bairdii]	3179(0.0)	NUP98	4928
c76072_g1_i6	7.8932	-1.46062	0.000169929	0.0465172	gi|589959862|ref|XP_006992514.1|	PREDICTED: interleukin-1 receptor-associated kinase 1 isoform X6 [Peromyscus maniculatus bairdii]	378(3e-113)	IRAK1	3654
c80404_g1_i3	7.88057	-1.47116	0.000171777	0.0468806	gi|589920981|ref|XP_006973476.1|	PREDICTED: neuralized-like protein 4 isoform X3 [Peromyscus maniculatus bairdii]	1810(0.0)	NEURL4	84461
c82500_g1_i2	7.8751	-1.50725	9.51e-06	0.00677005	gi|625278506|ref|XP_007630897.1|	PREDICTED: semaphorin-3C isoform X2 [Cricetulus griseus]	1180(0.0)	SEMA3C	10512
c78116_g1_i1	7.86488	-1.49785	2.39e-06	0.00256481	gi|589959996|ref|XP_006992580.1|	PREDICTED: steroidogenic factor 1 isoform X1 [Peromyscus maniculatus bairdii]	805(0.0)	NR5A1	2516
c70099_g1_i1	7.85216	-1.51774	2.94e-06	0.00297246	gi|524964892|ref|XP_005082356.1|	PREDICTED: anoctamin-10 [Mesocricetus auratus]	935(0.0)	ANO10	55129
c82018_g1_i2	7.85125	-1.52082	3.79e-06	0.00346642	gi|589925047|ref|XP_006975395.1|	PREDICTED: beta-1,4-galactosyltransferase 1 [Peromyscus maniculatus bairdii]	536(8e-174)	B4GALT1	2683
c74874_g1_i2	7.84866	-1.51131	1.85e-09	1.02e-05	gi|589956924|ref|XP_006991066.1|	PREDICTED: E3 ubiquitin-protein ligase RNF103 [Peromyscus maniculatus bairdii]	1056(0.0)	RNF103	7844
c74667_g1_i3	7.82736	-1.53498	0.000176823	0.047823	gi|625263218|ref|XP_007623048.1|	PREDICTED: phosphatidate phosphatase PPAPDC1A isoform X3 [Cricetulus griseus]	325(8e-143)	PLPP4	196051
c78369_g1_i3	7.81186	-1.53932	2.35e-06	0.00256469	gi|569018295|ref|XP_006536829.1|	PREDICTED: bromodomain and PHD finger-containing protein 3 isoform X7 [Mus musculus]	1107(0.0)	BRPF3	27154
c82915_g1_i10	7.80874	-1.54375	2.84e-06	0.002936	gi|880921939|ref|XP_012973887.1|	PREDICTED: probable ATP-dependent RNA helicase DDX11 [Mesocricetus auratus]	1462(0.0)	DDX11	1663
c80254_g1_i1	7.80174	-0.26419	0.000174555	0.0473517	gi|589951946|ref|XP_006988618.1|	PREDICTED: geranylgeranyl transferase type-2 subunit alpha [Peromyscus maniculatus bairdii]	1080(0.0)	RABGGTA	5875
c66278_g1_i1	7.79727	-1.54869	4.51e-06	0.00387117	gi|752425811|ref|XP_011231655.1|	PREDICTED: mitochondrial carnitine/acylcarnitine carrier protein [Ailuropoda melanoleuca]	283(2e-137)	SLC25A20	788
c74214_g1_i4	7.7551	-1.59177	6.59e-10	4.57e-06	gi|589931866|ref|XP_006978735.1|	PREDICTED: DNA topoisomerase 2-binding protein 1 [Peromyscus maniculatus bairdii]	1016(0.0)	TOPBP1	11073
c74717_g1_i2	7.74846	-1.59496	3.37e-06	0.00325399	gi|589949355|ref|XP_006987335.1|	PREDICTED: thyrotropin receptor isoform X1 [Peromyscus maniculatus bairdii]	1174(0.0)	TSHR	7253
c83553_g1_i3	7.72324	-1.62151	2.75e-06	0.00291514	gi|589967566|ref|XM_006996224.1|	PREDICTED: Peromyscus maniculatus bairdii nuclear factor I/X (CCAAT-binding transcription factor) (Nfix), partial mRNA	2839(0.0)	NFIX	4784
c66786_g1_i1	7.71197	-1.62761	4.46e-10	3.65e-06	gi|568947304|ref|XM_006540615.1|	PREDICTED: Mus musculus FMS-like tyrosine kinase 3 ligand (Flt3l), transcript variant X10, mRNA	252(2e-62)	TLE1	7088
c66748_g1_i4	7.64045	-1.6855	5.72e-06	0.00464145	gi|589936222|ref|XP_006980880.1|	PREDICTED: LOW QUALITY PROTEIN: brain-derived neurotrophic factor [Peromyscus maniculatus bairdii]	489(3e-167)	BDNF	627
c77466_g1_i3	7.62891	-1.68781	3.4e-06	0.00325399	gi|1008786597|ref|XP_015864469.1|	PREDICTED: leucine-rich repeat-containing protein 9 [Peromyscus maniculatus bairdii]	2755(0.0)	LRRC9	341883
c78338_g1_i5	7.5955	-1.74029	3.14e-05	0.0164355	gi|589927177|ref|XP_006976420.1|	PREDICTED: 28S ribosomal protein S29, mitochondrial [Peromyscus maniculatus bairdii]	747(0.0)	DAP3	7818
c76067_g1_i2	7.57993	-1.73868	3.66e-06	0.00340074	gi|589947974|ref|XP_006986654.1|	PREDICTED: 5-methylcytosine rRNA methyltransferase NSUN4 isoform X1 [Peromyscus maniculatus bairdii]	657(0.0)	NSUN4	387338
c74632_g1_i2	7.56814	-1.75241	1.34e-08	4.47e-05	gi|1008777234|ref|XP_015860925.1|	PREDICTED: islet cell autoantigen 1 isoform X2 [Peromyscus maniculatus bairdii]	935(0.0)	ICA1	3382
c78870_g1_i3	7.53435	-1.77182	3.85e-06	0.00346642	gi|589915041|ref|XP_006970856.1|	PREDICTED: serine dehydratase-like [Peromyscus maniculatus bairdii]	436(2e-148)	SDSL	113675
c66309_g1_i1	7.5292	-1.77554	3.83e-06	0.00346642	gi|589960757|ref|XP_006992954.1|	PREDICTED: probable ATP-dependent RNA helicase DHX58 [Peromyscus maniculatus bairdii]	1227(0.0)	DHX58	79132
c77128_g1_i3	7.47772	-1.81445	4.38e-06	0.00381837	gi|1008752604|ref|XP_015851683.1|	PREDICTED: inositol polyphosphate 5-phosphatase K isoform X2 [Peromyscus maniculatus bairdii]	828(0.0)	INPP5K	51763
c77928_g1_i2	7.44517	-1.85602	8.96e-06	0.00651094	gi|589921049|ref|XP_006973510.1|	PREDICTED: cellular tumor antigen p53 isoform X2 [Peromyscus maniculatus bairdii]	717(0.0)	TP53	7157
c74797_g1_i6	7.406	-1.88141	7.72e-09	2.78e-05	gi|354790065|gb|JN954566.1|	Mus musculus targeted deletion, lacZ-tagged mutant allele Spata20:tm1(KOMP)Wtsi; transgenic	579(7e-161)	EPN3	55040
c80988_g1_i3	7.37391	-1.90302	4.82e-06	0.0040747	gi|589963576|ref|XP_006994336.1|	PREDICTED: dynein regulatory complex protein 1 isoform X2 [Peromyscus maniculatus bairdii]	599(0.0)	DRC1	92749
c81336_g1_i5	7.35716	-1.91483	1.81e-09	1.02e-05	gi|1008747787|ref|XP_015849854.1|	PREDICTED: spermatogenesis-associated protein 21 [Peromyscus maniculatus bairdii]	852(0.0)	SPATA21	374955
c65249_g1_i1	7.34156	-1.92959	1.69e-09	1.02e-05	gi|589928223|ref|XP_006976934.1|	PREDICTED: EF-hand domain-containing family member C2 isoform X1 [Peromyscus maniculatus bairdii]	1338(0.0)	EFHC2	80258
c77434_g1_i3	7.34113	-1.91431	1e-05	0.00695472	gi|344255888|gb|EGW11992.1|	AF4/FMR2 family member 3, partial [Cricetulus griseus]	713(0.0)	AFF3	3899
c80415_g1_i4	7.33416	-1.94032	7.18e-06	0.00543623	gi|1008787988|ref|XP_015865005.1|	PREDICTED: cytosolic phospholipase A2 beta isoform X2 [Peromyscus maniculatus bairdii]	941(0.0)	PLA2G4B	100137049
c73886_g1_i3	7.32238	-1.93275	5.9e-06	0.00474394	gi|532044321|ref|XP_005364975.1|	PREDICTED: succinyl-CoA ligase [GDP-forming] subunit beta, mitochondrial [Microtus ochrogaster]	679(0.0)	SUCLG2	8801
c79413_g1_i6	7.30795	-1.96117	7.03e-06	0.00539132	gi|589917891|ref|XP_006972252.1|	PREDICTED: 1-phosphatidylinositol 4,5-bisphosphate phosphodiesterase delta-4 isoform X1 [Peromyscus maniculatus bairdii]	367(5e-121)	PLCD4	84812
c80944_g1_i2	7.29524	-1.96027	7.06e-06	0.00539132	gi|37805394|gb|AAH60107.1|	Cyb561d1 protein, partial [Mus musculus]	332(5e-101)	CYB561D1	284613
c83028_g1_i4	7.28843	-1.96505	6.47e-06	0.00515388	gi|1008780079|ref|XP_015862017.1|	PREDICTED: metastasis-associated protein MTA1 isoform X4 [Peromyscus maniculatus bairdii]	708(0.0)	MTA1	9112
c74819_g1_i1	7.25658	-1.98172	8.58e-06	0.00628173	gi|50300691|gb|AC133585.11|	Mus musculus chromosome 14, clone RP24-456G16, complete sequence	73.8(8e-09)	SLC15A3	51296
c79625_g1_i3	7.22825	-2.03003	9.62e-06	0.00677005	gi|795298661|ref|XP_011822396.1|	PREDICTED: putative RNA-binding protein Luc7-like 1 [Mandrillus leucophaeus]	293(8e-129)	LUC7L	55692
c69847_g1_i2	7.22706	-2.02818	6.6e-06	0.00521081	gi|589925597|ref|XP_006975660.1|	PREDICTED: eyes absent homolog 3 isoform X2 [Peromyscus maniculatus bairdii]	610(0.0)	EYA3	2140
c82883_g2_i8	7.21794	-2.02315	1.53e-05	0.00984184	gi|26338862|dbj|BAC33102.1|	unnamed protein product [Mus musculus]	794(0.0)	USP54	159195
c73800_g1_i2	7.17921	-2.07179	3.43e-05	0.0170879	gi|589945758|ref|XP_006985560.1|	PREDICTED: uncharacterized protein C20orf96 homolog isoform X2 [Peromyscus maniculatus bairdii]	385(2e-119)	C20orf96	140680
c82170_g1_i3	7.17338	-2.06165	7.5e-06	0.00562572	gi|589940909|ref|XP_006983182.1|	PREDICTED: T-complex protein 11 homolog [Peromyscus maniculatus bairdii]	629(0.0)	TCP11	6954
c62359_g1_i2	7.15594	-2.08118	6.98e-06	0.00539132	gi|589953626|ref|XP_006989450.1|	PREDICTED: zinc transporter ZIP4 isoform X1 [Peromyscus maniculatus bairdii]	994(0.0)	SLC39A4	55630
c61888_g1_i2	7.10929	-2.10145	7.99e-06	0.0059485	gi|533159878|ref|XP_005393818.1|	PREDICTED: MIP18 family protein FAM96A isoform X1 [Chinchilla lanigera]	251(6e-80)	FAM96A	84191
c40377_g1_i2	7.04104	-2.16626	1.15e-07	0.000235453	gi|354798134|gb|JN962635.1|	Mus musculus targeted KO-first, conditional ready, lacZ-tagged mutant allele Tmem91:tm1a(KOMP)Wtsi; transgenic	129(9e-26)	HSFX2	100130086
c82966_g1_i2	6.9508	-2.23828	1.08e-05	0.00741977	gi|1008783979|ref|XP_015863482.1|	PREDICTED: D-2-hydroxyglutarate dehydrogenase, mitochondrial [Peromyscus maniculatus bairdii]	578(0.0)	D2HGDH	728294
c78293_g1_i2	6.90636	-2.25348	1.13e-05	0.00770317	gi|1008784471|ref|XP_015863671.1|	PREDICTED: HAUS augmin-like complex subunit 8 isoform X1 [Peromyscus maniculatus bairdii]	548(0.0)	HAUS8	93323
c79810_g1_i4	6.85557	-2.28329	2.15e-05	0.0125824	gi|344255316|gb|EGW11420.1|	hypothetical protein I79_020654 [Cricetulus griseus]	66.2(1e-10)	TUBGCP2	10844
c71397_g1_i4	6.83908	1.93355	2.32e-05	0.0131203	gi|589954649|ref|XP_006989951.1|	PREDICTED: epidermal growth factor receptor substrate 15-like 1 isoform X2 [Peromyscus maniculatus bairdii]	1285(0.0)	EPS15L1	58513
c43660_g1_i1	6.83717	-2.31991	1.41e-05	0.00933089	gi|568990496|ref|XP_006520149.1|	PREDICTED: sperm flagellar protein 2 isoform X5 [Mus musculus]	986(0.0)	SPEF2	79925
c80280_g1_i2	6.79999	-2.32648	1.73e-05	0.010675	gi|674072921|ref|XP_008843672.1|	PREDICTED: metastasis suppressor protein 1 isoform X2 [Nannospalax galili]	1290(0.0)	MTSS1	9788
c82163_g1_i6	6.75627	-2.37853	2.83e-05	0.0151515	gi|1008726739|ref|XP_015841210.1|	PREDICTED: serine/threonine-protein kinase 36 [Peromyscus maniculatus bairdii]	2208(0.0)	STK36	27148
c80051_g1_i4	6.75334	-2.3582	2.32e-05	0.0131203	gi|625270393|ref|XP_007626737.1|	PREDICTED: latent-transforming growth factor beta-binding protein 2 isoform X2 [Cricetulus griseus]	2982(0.0)	LTBP2	4053
c82930_g4_i2	6.71824	-2.4074	1.87e-05	0.0113286	gi|564371898|ref|XP_006246405.1|	PREDICTED: ubiquitin-conjugating enzyme E2 B isoform X1 [Rattus norvegicus]	105(3e-22)	UBE2B	7320
c77016_g1_i5	6.66504	-2.44743	2.7e-05	0.0146184	gi|1008785919|ref|XP_015864230.1|	PREDICTED: solute carrier family 25 member 40 isoform X2 [Peromyscus maniculatus bairdii]	404(4e-134)	SLC25A40	55972
c66057_g1_i2	6.64626	-2.44441	3.77e-05	0.0179774	gi|1008754729|ref|XP_015852455.1|	PREDICTED: solute carrier family 26 member 6 [Peromyscus maniculatus bairdii]	1095(0.0)	SLC26A6	65010
c67197_g1_i2	6.61644	-2.47068	2.23e-05	0.0129549	gi|568939385|ref|XP_006505032.1|	PREDICTED: short-wave-sensitive opsin 1 isoform X6 [Mus musculus]	204(1e-59)	OPN1SW	611
c75653_g1_i5	6.61439	-2.47042	8.97e-08	0.000207198	gi|589948852|ref|XP_006987086.1|	PREDICTED: GATA-type zinc finger protein 1 [Peromyscus maniculatus bairdii]	544(0.0)	ZGLP1	100125288
c75067_g1_i3	6.60614	-2.46669	3.34e-05	0.0169183	gi|589930339|ref|XP_006977980.1|	PREDICTED: nucleoside diphosphate kinase homolog 5 isoform X1 [Peromyscus maniculatus bairdii]	226(1e-109)	NME5	8382
c80014_g1_i2	6.58878	-2.50093	3.39e-05	0.0169829	gi|1008700636|ref|XP_015841901.1|	PREDICTED: desmocollin-2 isoform X2 [Peromyscus maniculatus bairdii]	1518(0.0)	DSC2	1824
c53090_g1_i3	6.58823	-2.48764	2.34e-05	0.0131203	gi|18256222|gb|AAH21849.1|	Emid1 protein, partial [Mus musculus]	139(3e-36)	EMID1	129080
c81217_g1_i5	6.58451	-2.50337	3.12e-05	0.0164355	gi|149019155|gb|EDL77796.1|	Leo1, Paf1/RNA polymerase II complex component, homolog (S. cerevisiae), isoform CRA_a [Rattus norvegicus]	543(0.0)	LEO1	123169
c81642_g3_i2	6.57116	-2.50152	1.56e-07	0.000304457	gi|537232687|gb|ERE84387.1|	hypothetical protein H671_2g6017 [Cricetulus griseus]	36.6(8.6)	TCIRG1	10312
c65610_g1_i1	6.56609	-2.5043	2.71e-05	0.0146184	SLC17A9	NA			NULL
c71598_g1_i2	6.53009	-2.52705	1.14e-07	0.000235453	gi|1008752970|ref|XP_015851806.1|	PREDICTED: spermatogenesis- and oogenesis-specific basic helix-loop-helix-containing protein 2 [Peromyscus maniculatus bairdii]	574(0.0)	SOHLH2	54937
c67867_g1_i1	6.52984	-2.52824	3.7e-08	9.81e-05	gi|1008779177|ref|XP_015861661.1|	PREDICTED: coiled-coil domain-containing protein 57 isoform X2 [Peromyscus maniculatus bairdii]	397(2e-126)	CCDC57	284001
c80205_g1_i5	6.50554	-0.421459	1.01e-07	0.000220931	gi|537195712|gb|ERE78127.1|	E3 ubiquitin-protein ligase [Cricetulus griseus]	803(0.0)	RBBP6	5930
c77465_g1_i2	6.50487	-2.5555	5.8e-05	0.0239784	gi|589946164|ref|XP_006985762.1|	PREDICTED: protein disulfide-isomerase-like protein of the testis [Peromyscus maniculatus bairdii]	1037(0.0)	PDILT	204474
c67249_g1_i3	6.49374	-2.53408	0.000169566	0.0465172	gi|589945307|ref|XP_006985339.1|	PREDICTED: alpha-catulin [Peromyscus maniculatus bairdii]	1245(0.0)	CTNNAL1	8727
c74241_g1_i4	6.48187	-2.56096	2.89e-06	0.00296014	gi|524968155|ref|XM_005083907.1|	PREDICTED: Mesocricetus auratus coiled-coil domain containing 24 (Ccdc24), mRNA	472(8e-129)	CCDC24	149473
c81151_g1_i3	6.4817	-2.57323	8.32e-05	0.0292651	gi|68060043|ref|XP_671995.1|	hypothetical protein [Plasmodium berghei strain ANKA], partial [Plasmodium berghei ANKA]	50.4(2e-04)	FBN3	84467
c63049_g1_i2	6.44775	-2.60144	0.000117369	0.0358322	gi|1008743869|ref|XP_015848373.1|	PREDICTED: centromere protein R isoform X1 [Peromyscus maniculatus bairdii]	161(9e-74)	ITGB3BP	23421
c71561_g1_i2	6.43582	-2.59155	3.71e-05	0.0178145	gi|1008777037|ref|XP_015860851.1|	PREDICTED: centromere protein T [Peromyscus maniculatus bairdii]	704(0.0)	CENPT	80152
c74046_g2_i4	6.41098	-2.60111	3.62e-05	0.0177035	gi|589967449|ref|XP_006996230.1|	PREDICTED: zinc finger protein 39-like isoform X1 [Peromyscus maniculatus bairdii]	176(4e-46)	ZNF33B	7582
c75384_g1_i8	6.40785	-2.59498	8.26e-05	0.0291815	gi|1008793469|ref|XP_015842461.1|	PREDICTED: uncharacterized protein C1orf228 homolog, partial [Peromyscus maniculatus bairdii]	441(2e-149)	C1orf228	339541
c73085_g1_i1	6.32397	-2.65877	6.2e-05	0.0248123	gi|589922344|ref|XP_006974084.1|	PREDICTED: FGGY carbohydrate kinase domain-containing protein isoform X1 [Peromyscus maniculatus bairdii]	749(0.0)	FGGY	55277
c63976_g1_i1	6.28225	-2.70722	8.78e-05	0.0301567	gi|354496556|ref|XP_003510392.1|	PREDICTED: protein DPCD isoform X1 [Cricetulus griseus]	379(1e-130)	DPCD	25911
c78646_g1_i1	6.28225	-2.70722	8.78e-05	0.0301567	gi|1008700580|ref|XP_006970236.2|	PREDICTED: syntaxin-binding protein 2 [Peromyscus maniculatus bairdii]	917(0.0)	STXBP2	6813
c78069_g1_i2	6.2683	-2.69684	5.98e-05	0.0243543	gi|589935946|ref|XP_006980743.1|	PREDICTED: sororin isoform X3 [Peromyscus maniculatus bairdii]	429(6e-143)	CDCA5	113130
c73865_g1_i2	6.26255	-2.69661	8.5e-05	0.0298013	gi|1008701733|ref|XP_015850585.1|	PREDICTED: EF-hand calcium-binding domain-containing protein 3-like isoform X1 [Peromyscus maniculatus bairdii]	758(0.0)	EFCAB3	146779
c63607_g1_i1	6.2319	-2.72692	7.5e-07	0.00108903	gi|13626026|ref|NP_112450.1|	voltage-dependent L-type calcium channel subunit beta-1 isoform A [Mus musculus]	423(3e-141)	CACNB1	782
c69550_g1_i1	6.23041	-2.73228	5.39e-06	0.00445203	gi|742193650|ref|XP_010856083.1|	PREDICTED: formin-like protein 3 [Bison bison bison]	433(9e-150)	FMNL3	91010
c75608_g1_i2	6.22548	-2.72994	6.32e-05	0.0248639	gi|589964404|ref|XP_006994742.1|	PREDICTED: GC-rich sequence DNA-binding factor 2 [Peromyscus maniculatus bairdii]	553(0.0)	GCFC2	6936
c66383_g1_i5	6.21495	-2.72646	6.96e-05	0.0261018	gi|1008791036|ref|XP_015841567.1|	PREDICTED: SRSF protein kinase 3 isoform X2 [Peromyscus maniculatus bairdii]	621(0.0)	SRPK3	26576
c80154_g1_i1	6.20867	-2.7516	6.8e-05	0.025853	gi|589960302|ref|XP_006992728.1|	PREDICTED: E3 ubiquitin-protein ligase RNF216 isoform X1 [Peromyscus maniculatus bairdii]	1554(0.0)	RNF216	54476
c78400_g1_i6	6.1787	-1.58071	1.51e-05	0.00979296	gi|671003895|ref|XP_008692799.1|	PREDICTED: mitochondrial fission regulator 1-like isoform X1 [Ursus maritimus]	479(2e-159)	MTFR1L	56181
c66879_g1_i2	6.17073	-2.77735	9.8e-05	0.0318613	gi|589954025|ref|XP_006989644.1|	PREDICTED: THAP domain-containing protein 4 isoform X1 [Peromyscus maniculatus bairdii]	864(0.0)	THAP4	51078
c80064_g1_i7	6.111	-2.8051	9.22e-05	0.030869	gi|1008798602|ref|XP_006995548.2|	PREDICTED: pre-B-cell leukemia transcription factor 4 isoform X2 [Peromyscus maniculatus bairdii]	482(3e-159)	PBX4	80714
c37526_g1_i1	6.06078	-2.84151	0.000162109	0.0450086	gi|642905131|emb|CDG33788.1|	Glycerol dehydrogenase small subunit (Gluconate/polyol dehydrogenase small subunit) (D-sorbitol dehydrogenase subunit sldB) (SLDH) (D-arabitol dehydrogenase small subunit) (ARDH) [Saccharibacter sp. AM169]	38.9(2.1)	C6orf136	221545
c71688_g1_i4	6.05016	-2.85098	0.00011575	0.0358322	gi|532055871|ref|XP_005370648.1|	PREDICTED: arrestin domain-containing protein 2 isoform X1 [Microtus ochrogaster]	331(3e-149)	ARRDC2	27106
c83504_g2_i2	6.01987	-2.85208	0.000121596	0.036626	gi|589966497|ref|XM_006995716.1|	PREDICTED: Peromyscus maniculatus bairdii zinc finger and BTB domain containing 8 opposite strand (Zbtb8os), mRNA	601(1e-167)	ZBTB8OS	339487
c82852_g1_i4	6.0123	-2.85882	2.15e-05	0.0125824	gi|589919073|ref|XM_006972665.1|	PREDICTED: Peromyscus maniculatus bairdii golgi integral membrane protein 4 (Golim4), transcript variant X2, mRNA	1665(0.0)	UBE3B	89910
c69664_g1_i1	5.92426	-2.90576	0.000173299	0.0471529	gi|568930383|ref|XP_006538514.1|	PREDICTED: zinc finger and BTB domain-containing protein 48 isoform X2 [Mus musculus]	217(5e-65)	ZBTB48	3104
c70664_g1_i1	5.91909	-2.92846	0.000149764	0.0425489	gi|589939186|ref|XP_006982339.1|	PREDICTED: alpha-ketoglutarate-dependent dioxygenase alkB homolog 7, mitochondrial [Peromyscus maniculatus bairdii]	198(3e-58)	ALKBH7	84266
c83116_g1_i3	5.86067	-1.34912	5.08e-05	0.0220028	gi|589915776|ref|XP_006971217.1|	PREDICTED: polyhomeotic-like protein 3 isoform X3 [Peromyscus maniculatus bairdii]	1295(0.0)	PHC3	80012
c77302_g3_i12	5.73683	-3.02558	3.25e-06	0.00321777	gi|625253908|ref|XM_007620102.1|	PREDICTED: Cricetulus griseus zinc finger protein 431-like (LOC100764206), transcript variant X2, mRNA	232(4e-57)	NCKAP5	344148
c68531_g1_i4	5.73206	-3.02749	1.29e-05	0.00870704	gi|589915928|ref|XP_006971290.1|	PREDICTED: F-box only protein 24 [Peromyscus maniculatus bairdii]	974(0.0)	FBXO24	26261
c75123_g1_i1	5.67663	-0.725775	0.000180556	0.0486862	gi|148671268|gb|EDL03215.1|	protein tyrosine phosphatase, non-receptor type 12, isoform CRA_b [Mus musculus]	1128(0.0)	PTPN12	5782
c80967_g2_i10	5.60466	-3.10136	0.000140704	0.0408776	gi|1008754362|ref|XP_015852327.1|	PREDICTED: LOW QUALITY PROTEIN: phospholipid-transporting ATPase IK [Peromyscus maniculatus bairdii]	2061(0.0)	ATP8B3	148229
c82564_g3_i2	5.39985	-3.20395	3.36e-05	0.0169183	gi|148702365|gb|EDL34312.1|	mCG2872, isoform CRA_b [Mus musculus]	327(6e-108)	DDX5	1655
c69576_g1_i4	5.20895	-3.29897	6.62e-05	0.0254715	gi|1008771270|ref|XP_015858655.1|	PREDICTED: uncharacterized protein C16orf96 homolog [Peromyscus maniculatus bairdii]	578(0.0)	C16orf96	342346
c71755_g1_i1	4.61427	2.44261	3.14e-05	0.0164355	gi|589946697|ref|XP_006986026.1|	PREDICTED: dynactin subunit 3 isoform X1 [Peromyscus maniculatus bairdii]	353(6e-120)	DCTN3	11258
c21753_g1_i1	4.22211	-2.56206	7.11e-05	0.0264711	gi|332205856|ref|NM_028183.1|	Mus musculus RIKEN cDNA 1810062G17 gene (1810062G17Rik), mRNA	73.8(5e-09)	HSD11B1L	374875
c81885_g1_i3	4.03237	-3.10724	0.000152912	0.0430361	gi|740685408|ref|WP_038470697.1|	hypothetical protein [Mollicutes bacterium HR1]	38.9(1.0)	EOGT	285203
c75824_g1_i1	-2.95476	3.7493	1.62e-05	0.01016	gi|344253553|gb|EGW09657.1|	hypothetical protein I79_021186 [Cricetulus griseus]	63.5(4e-08)	TESK2	10420
c79462_g2_i3	-4.86693	-0.593188	0.000169246	0.0465172	gi|134074430|emb|CU302237.7|	Mouse DNA sequence from clone CH29-548J23 on chromosome 6, complete sequence	434(2e-117)	RNASEH1	246243
c59281_g1_i2	-4.92734	-1.90892	4.76e-05	0.0213474	gi|37361062|gb|AC127411.3|	Mus musculus BAC clone RP23-60E24 from chromosome 5, complete sequence	89.7(8e-14)	TNC	3371
c79140_g1_i3	-5.49661	3.09457	3.72e-05	0.0178145	gi|589913869|ref|XP_006970277.1|	PREDICTED: nucleolar protein 4 isoform X1 [Peromyscus maniculatus bairdii]	1118(0.0)	NOL4	8715
c63544_g1_i2	-5.74289	-2.61965	0.000162419	0.0450086	gi|674038212|ref|XP_008824238.1|	PREDICTED: dolichyldiphosphatase 1 isoform X1 [Nannospalax galili]	408(2e-140)	DOLPP1	57171
c47122_g1_i1	-5.85783	-2.5382	0.000144142	0.0415086	gi|92012313|emb|CT010440.18|	Mouse DNA sequence from clone RP23-35N23 on chromosome 9, complete sequence	490(1e-134)	TNK2	10188
c81160_g4_i1	-5.94103	-2.47385	7.56e-05	0.0273393	gi|1008761236|ref|XP_006980974.2|	PREDICTED: ER membrane protein complex subunit 1 isoform X1 [Peromyscus maniculatus bairdii]	868(0.0)	EMC1	23065
c81336_g1_i1	-6.10382	-2.36369	2.39e-05	0.0132653	gi|1008747787|ref|XP_015849854.1|	PREDICTED: spermatogenesis-associated protein 21 [Peromyscus maniculatus bairdii]	798(0.0)	SPATA21	374955
c74820_g1_i4	-6.17528	3.76076	8.4e-07	0.0012009	gi|589930379|ref|XP_006977999.1|	PREDICTED: TFIIH basal transcription factor complex helicase XPB subunit isoform X1 [Peromyscus maniculatus bairdii]	1468(0.0)	ERCC3	2071
c82393_g1_i7	-6.28491	1.88968	2.1e-06	0.00236055	gi|947238326|ref|XP_014444197.1|	PREDICTED: chromobox protein homolog 7 isoform X6 [Tupaia chinensis]	189(5e-80)	CBX7	23492
c77723_g1_i3	-6.35329	5.12465	0.000181845	0.0488875	gi|589967471|ref|XP_006996241.1|	PREDICTED: probable E3 ubiquitin-protein ligase HERC3 [Peromyscus maniculatus bairdii]	2063(0.0)	HERC3	8916
c44073_g1_i2	-6.38506	-2.15045	9.78e-05	0.0318613	gi|625202769|ref|XP_007642975.1|	PREDICTED: serine protease inhibitor Kazal-type 8 [Cricetulus griseus]	66.2(3e-16)	SPINK8	646424
c82589_g1_i5	-6.56105	0.191189	0.000119701	0.0362289	gi|625186712|ref|XP_003497716.2|	PREDICTED: rab GTPase-activating protein 1-like isoform X2 [Cricetulus griseus]	1501(0.0)	RABGAP1L	9910
c48858_g1_i1	-6.98819	-1.65892	0.000129817	0.0387139	gi|148690308|gb|EDL22255.1|	THO complex 6 homolog (Drosophila), isoform CRA_a, partial [Mus musculus]	366(3e-124)	THOC6	79228
c71005_g1_i2	-7.21744	-1.45261	0.000157946	0.0441767	gi|3309126|gb|AAC31806.1|	envelope glycoprotein [Mus dunni endogenous virus]	45.4(5e-07)	RMDN3	55177
c82451_g2_i3	-7.23454	1.94528	6.75e-06	0.00528627	gi|1008753206|ref|XP_015851898.1|	PREDICTED: tight junction protein ZO-2 isoform X3 [Peromyscus maniculatus bairdii]	2021(0.0)	TJP2	9414
c65046_g1_i2	-7.30347	-1.39834	1.84e-05	0.0111673	gi|45120398|gb|AC141888.4|	Mus musculus BAC clone RP23-462H3 from chromosome 19, complete sequence	278(2e-70)		NULL
c78045_g1_i11	-7.34627	-1.35872	4.04e-06	0.00360076	gi|589964218|ref|XP_006994650.1|	PREDICTED: uridine-cytidine kinase-like 1 isoform X2 [Peromyscus maniculatus bairdii]	553(3e-179)	UCKL1	54963
c80669_g1_i3	-7.41851	0.396835	5.78e-05	0.0239784	gi|589924001|ref|XP_006974881.1|	PREDICTED: centrosomal protein of 68 kDa isoform X1 [Peromyscus maniculatus bairdii]	1299(0.0)	CEP68	23177
c82322_g7_i2	-7.45811	-1.28072	7.9e-05	0.0280223	gi|589943106|ref|XP_006984260.1|	PREDICTED: lisH domain-containing protein ARMC9 isoform X2 [Peromyscus maniculatus bairdii]	147(5e-34)	ARMC9	80210
c66234_g1_i2	-7.47681	-1.24529	4.89e-06	0.0040747	gi|431897351|gb|ELK06613.1|	Polycomb group RING finger protein 3 [Pteropus alecto]	194(9e-91)	PCGF3	10336
c74868_g1_i5	-7.49688	-1.23461	0.000138404	0.0404707	gi|148675868|gb|EDL07815.1|	myeloid ecotropic viral integration site 1, isoform CRA_a, partial [Mus musculus]	889(0.0)	MEIS1	4211
c63364_g1_i2	-7.51863	-1.19203	7.23e-05	0.0265691	gi|524926833|ref|XP_005067650.1|	PREDICTED: phosphoinositide 3-kinase regulatory subunit 5 [Mesocricetus auratus]	609(0.0)	PIK3R5	23533
c80163_g1_i5	-7.55026	-1.16679	8.74e-05	0.0301567	gi|589945926|ref|XP_006985644.1|	PREDICTED: peroxisomal acyl-coenzyme A oxidase 3 [Peromyscus maniculatus bairdii]	1161(0.0)	ACOX3	8310
c73724_g1_i2	-7.56416	-1.16511	1.22e-06	0.00150233	gi|1008800271|ref|XP_015845051.1|	PREDICTED: tRNA (guanine(26)-N(2))-dimethyltransferase isoform X1 [Peromyscus maniculatus bairdii]	343(3e-109)	TRMT1	55621
c63837_g1_i1	-7.62555	-1.10955	9.61e-07	0.00129208	gi|537152851|gb|ERE72339.1|	E3 ubiquitin-protein ligase [Cricetulus griseus]	41.2(0.57)		NULL
c63086_g1_i1	-7.63657	-1.09967	0.000106383	0.0339754	gi|802578030|ref|XP_012069313.1|	PREDICTED: periaxin-like [Jatropha curcas]	36.6(9.8)	FNDC10	NA
c65695_g1_i3	-7.8399	-0.919794	9.68e-05	0.0318613	gi|589948442|ref|XP_006986883.1|	PREDICTED: translin-associated factor X-interacting protein 1 isoform X1 [Peromyscus maniculatus bairdii]	1289(0.0)	TSNAXIP1	55815
c77286_g1_i3	-8.05974	-0.708665	6.74e-05	0.0257263	gi|589939162|ref|XP_006982327.1|	PREDICTED: ran-binding protein 3 isoform X3 [Peromyscus maniculatus bairdii]	744(0.0)	RANBP3	8498
c77220_g1_i1	-8.08395	-0.68322	3.96e-05	0.0185545	gi|545824039|ref|XP_005663710.1|	PREDICTED: polypyrimidine tract-binding protein 2-like isoform X2 [Sus scrofa]	480(3e-157)	PTBP2	58155
c70907_g1_i2	-8.0992	-0.670264	5.87e-05	0.0240417	gi|589954076|ref|XM_006989608.1|	PREDICTED: Peromyscus maniculatus bairdii dual specificity phosphatase 28 (Dusp28), mRNA	747(0.0)	MED25	81857
c71426_g1_i1	-8.11766	-0.648772	4.14e-05	0.0190058	gi|159795455|pdb|2REI|A	Chain A, Kinase Domain Of Human Ephrin Type-a Receptor 7 (epha7)	456(3e-159)	EPHA7	2045
c49611_g1_i2	-8.13075	-0.665226	0.000132701	0.0391846	gi|589914829|ref|XP_006970751.1|	PREDICTED: U11/U12 small nuclear ribonucleoprotein 35 kDa protein [Peromyscus maniculatus bairdii]	375(3e-124)	SNRNP35	11066
c76859_g1_i2	-8.16212	-0.617604	5.2e-05	0.0222926	gi|1008754410|ref|XP_015852349.1|	PREDICTED: ankyrin repeat domain-containing protein 24 isoform X6 [Peromyscus maniculatus bairdii]	984(0.0)	ANKRD24	170961
c74327_g1_i2	-8.20981	-0.577749	0.000141193	0.0408877	gi|589936612|ref|XP_006981073.1|	PREDICTED: coiled-coil domain-containing protein 183 [Peromyscus maniculatus bairdii]	627(0.0)	CCDC183	84960
c77829_g1_i7	-8.21407	-0.57805	9.91e-07	0.00131204	gi|625198472|ref|XP_007641275.1|	PREDICTED: homeobox protein goosecoid-2 isoform X1, partial [Cricetulus griseus]	70.1(7e-12)	GSC2	2928
c78184_g1_i5	-8.24235	-0.543299	4.91e-05	0.0217349	gi|672073528|ref|XM_003751210.3|	PREDICTED: Rattus norvegicus putative GTP-binding protein 6-like (LOC100912590), mRNA	105(1e-18)	GTPBP6	8225
c78701_g1_i3	-8.30233	-0.491825	2.45e-07	0.000442095	gi|46237534|emb|CAE83915.1|	synaptic Ras GTPase activating protein [Rattus norvegicus]	625(0.0)	SYNGAP1	8831
c83194_g1_i6	-8.32557	2.50655	4.28e-05	0.0194691	gi|625213710|ref|XP_007647468.1|	PREDICTED: liprin-alpha-3 isoform X2 [Cricetulus griseus]	1137(0.0)	PPFIA3	8541
c72150_g1_i3	-8.36909	-0.427468	6.06e-05	0.0245668	gi|532017255|ref|XP_005352381.1|	PREDICTED: copper homeostasis protein cutC homolog isoform X1 [Microtus ochrogaster]	519(0.0)	CUTC	51076
c74471_g1_i5	-8.47482	-0.319954	5.52e-05	0.0233361	gi|589959198|ref|XP_006992186.1|	PREDICTED: methyltransferase-like protein 22 [Peromyscus maniculatus bairdii]	547(0.0)	METTL22	79091
c82002_g1_i4	-8.48547	-0.303791	9.68e-05	0.0318613	gi|1008788543|ref|XP_015865223.1|	PREDICTED: striatin-4, partial [Peromyscus maniculatus bairdii]	687(0.0)	STRN4	29888
c68967_g1_i5	-8.51001	-0.300209	2.36e-06	0.00256469	gi|1008744641|ref|XP_006974368.2|	PREDICTED: glucoside xylosyltransferase 1 isoform X1 [Peromyscus maniculatus bairdii]	754(0.0)	GXYLT1	283464
c65841_g1_i1	-8.54848	-0.273258	0.000116345	0.0358322	gi|589940785|ref|XP_006983121.1|	PREDICTED: tetratricopeptide repeat protein 39C [Peromyscus maniculatus bairdii]	631(0.0)	TTC39C	125488
c79187_g1_i2	-8.6873	-0.128056	6.39e-08	0.00015544	gi|803129916|ref|XP_004013985.2|	PREDICTED: adiponectin receptor protein 1 isoform X1 [Ovis aries]	368(4e-116)	ADIPOR1	51094
c75011_g1_i2	-8.72793	-0.091012	4.26e-05	0.0194691	gi|655894736|ref|XP_008249625.1|	PREDICTED: uncharacterized protein LOC103346015 [Oryctolagus cuniculus]	41.2(2.9)	TNFRSF18	8784
c77214_g1_i2	-8.80304	-0.018521	1.71e-07	0.00032021	gi|148667265|gb|EDK99681.1|	polyhomeotic-like 1 (Drosophila), isoform CRA_b, partial [Mus musculus]	403(1e-125)	PHC1	1911
c80261_g1_i3	-8.85174	0.0362573	1.93e-05	0.0114938	gi|589954071|ref|XP_006989667.1|	PREDICTED: calpain-10 [Peromyscus maniculatus bairdii]	684(0.0)	CAPN10	11132
c82157_g1_i3	-8.98767	0.159647	1.81e-08	5.62e-05	gi|625237264|ref|XP_007609844.1|	PREDICTED: Parkinson disease 7 domain-containing protein 1 isoform X2 [Cricetulus griseus]	390(2e-125)	PDDC1	347862
c76655_g1_i1	-9.01479	0.18531	2.7e-08	8.1e-05	gi|589930122|ref|XP_006977873.1|	PREDICTED: N-lysine methyltransferase SETD6, partial [Peromyscus maniculatus bairdii]	633(0.0)	SETD6	79918
c70279_g2_i1	-9.15595	0.320702	5.09e-05	0.0220028	gi|625234610|ref|XM_007610278.1|	PREDICTED: Cricetulus griseus ATPase, Ca++ transporting, plasma membrane 1 (Atp2b1), transcript variant X2, mRNA	438(7e-119)		NULL
c79265_g1_i3	-9.26139	0.423266	6.45e-09	2.42e-05	gi|148707981|gb|EDL39928.1|	inhibitor of growth family, member 5, isoform CRA_a, partial [Mus musculus]	409(6e-133)	ING5	84289
c74040_g1_i2	-9.37767	0.535713	1.03e-08	3.58e-05	gi|625217474|ref|XP_007649015.1|	PREDICTED: josephin-2 isoform X1 [Cricetulus griseus]	318(3e-97)	JOSD2	126119
c73887_g1_i2	-9.44297	0.600434	1.44e-05	0.00941717	gi|568939098|ref|XP_006504937.1|	PREDICTED: PAB-dependent poly(A)-specific ribonuclease subunit PAN3 isoform X8 [Mus musculus]	1154(0.0)	PAN3	255967
c78979_g1_i7	-9.48396	0.627768	7.4e-05	0.026985	gi|589946375|ref|XP_006985867.1|	PREDICTED: endosomal/lysomomal potassium channel TMEM175 [Peromyscus maniculatus bairdii]	943(0.0)	TMEM175	84286
c73216_g1_i5	-9.82661	0.974655	3.64e-06	0.00340074	gi|589955112|ref|XP_006990178.1|	PREDICTED: pyruvate dehydrogenase kinase, isozyme 3 isoform X2 [Peromyscus maniculatus bairdii]	845(0.0)	PDK3	5165
c74508_g2_i1	-10.0029	1.14323	5.5e-06	0.00450131	gi|625267283|ref|XP_007625146.1|	PREDICTED: chromatin complexes subunit BAP18 isoform X3 [Cricetulus griseus]	138(4e-64)	C17orf49	124944
c64295_g1_i2	-10.4778	1.61441	0.00013118	0.0388629	gi|589958415|ref|XP_006991803.1|	PREDICTED: ribosomal RNA-processing protein 8 [Peromyscus maniculatus bairdii]	823(0.0)	RRP8	23378
c74794_g1_i1	-10.5169	1.64685	1.8e-05	0.0110349	gi|1008751386|ref|XP_015851251.1|	PREDICTED: semaphorin-4D isoform X4 [Peromyscus maniculatus bairdii]	402(4e-131)	SEMA4D	10507
c82228_g1_i3	-10.5324	1.66312	1.72e-05	0.010675	gi|1008758062|ref|XP_015853723.1|	PREDICTED: LOW QUALITY PROTEIN: SUN domain-containing ossification factor, partial [Peromyscus maniculatus bairdii]	954(0.0)	SUCO	51430
c81853_g1_i1	-10.5699	1.70037	1.29e-11	2.9e-07	gi|45476639|gb|AC131316.8|	Mus musculus chromosome 1, clone RP23-302H1, complete sequence	250(1e-61)		NULL
c82340_g1_i3	-10.8078	1.93735	3.47e-05	0.017089	gi|1008748994|ref|XP_015850329.1|	PREDICTED: ribosomal protein S6 kinase alpha-2 isoform X2 [Peromyscus maniculatus bairdii]	1380(0.0)	RPS6KA2	6196
c81772_g1_i3	-10.9313	2.05478	1.42e-06	0.00168313	gi|1008741880|ref|XP_015847641.1|	PREDICTED: connector enhancer of kinase suppressor of ras 2 isoform X4 [Peromyscus maniculatus bairdii]	1514(0.0)	CNKSR2	22866
c73609_g1_i3	-11.2105	2.33302	5.47e-07	0.000883016	gi|1008756282|ref|XP_015853061.1|	PREDICTED: calpain-15 isoform X1 [Peromyscus maniculatus bairdii]	2063(0.0)	CAPN15	6650
c80940_g1_i2	-11.2626	2.3853	3.08e-07	0.000543628	gi|589922371|ref|XP_006974097.1|	PREDICTED: inaD-like protein isoform X4 [Peromyscus maniculatus bairdii]	3364(0.0)	PATJ	10207
c79246_g1_i5	-11.5099	2.62808	9.79e-05	0.0318613	gi|355745827|gb|EHH50452.1|	hypothetical protein EGM_01284 [Macaca fascicularis]	550(0.0)	USF1	7391
c82844_g3_i4	-11.814	2.93387	4.04e-05	0.0187702	gi|1008794358|ref|XP_015842796.1|	PREDICTED: fatty acid desaturase 1 isoform X2 [Peromyscus maniculatus bairdii]	338(1e-107)	FADS1	3992
c82196_g1_i1	-11.9202	3.03932	3.64e-05	0.0177287	gi|625190305|ref|XP_003499068.2|	PREDICTED: RING finger protein 24 [Cricetulus griseus]	319(1e-96)	RNF24	11237
c83523_g1_i1	-11.9637	3.08103	6.26e-05	0.0248297	gi|589947426|ref|XP_006986386.1|	PREDICTED: sacsin isoform X1 [Peromyscus maniculatus bairdii]	8840(0.0)	SACS	26278
c75788_g1_i1	-12.567	3.68184	2.14e-23	1.92e-18	gi|589958951|ref|XP_006992064.1|	PREDICTED: protein phosphatase 1K, mitochondrial [Peromyscus maniculatus bairdii]	714(0.0)	PPM1K	152926
c81613_g1_i1	-12.6836	3.7983	2.56e-05	0.01405	gi|532013654|ref|XP_005350606.1|	PREDICTED: luc7-like protein 3 isoform X1 [Microtus ochrogaster]	127(7e-27)	LUC7L3	51747
c80127_g1_i2	-12.7204	3.83435	3.01e-08	8.74e-05	gi|589955800|ref|XP_006990517.1|	PREDICTED: slit homolog 1 protein [Peromyscus maniculatus bairdii]	1102(0.0)	SLIT1	6585
c83540_g1_i1	-13.2226	4.33526	1.37e-15	6.19e-11	gi|562881311|ref|XP_006168253.1|	PREDICTED: protein lifeguard 2 isoform X2 [Tupaia chinensis]	425(7e-142)	FAIM2	23017
c75614_g1_i2	-14.0902	5.20171	4.59e-05	0.0206853	gi|589958974|ref|XP_006992075.1|	PREDICTED: aspartate aminotransferase, cytoplasmic [Peromyscus maniculatus bairdii]	834(0.0)	GOT1	2805

## Sheet: EE_B_M_v_BPA_B_M
seqID	logFC	logCPM	PValue	FDR	accession	annotation	score.evalue.	gene_symbol	EntrezID
c83615_g2_i1	10.0552	0.312205	2.17e-05	0.0122191	gi|826324217|ref|XP_012510527.1|	PREDICTED: ankyrin-2 [Propithecus coquereli]	1824(0.0)	ANK2	287
c83567_g1_i2	9.02579	-0.669971	3.91e-07	0.000710133	gi|1008766434|ref|XP_015856840.1|	PREDICTED: adenylate kinase 9 isoform X2 [Peromyscus maniculatus bairdii]	1163(0.0)	AK9	221264
c83560_g1_i2	7.3613	-2.12645	0.000200509	0.0472585	gi|1008789486|ref|XP_015865573.1|	PREDICTED: uncharacterized protein C5orf42 homolog isoform X6 [Peromyscus maniculatus bairdii]	202(1e-53)	C5orf42	65250
c83519_g1_i1	10.5615	2.16087	8.47e-07	0.00110181	gi|354475889|ref|XP_003500159.1|	PREDICTED: voltage-dependent R-type calcium channel subunit alpha-1E isoform X1 [Cricetulus griseus]	3399(0.0)	CACNA1E	777
c83345_g1_i2	13.4356	3.64821	3.55e-07	0.000677963	gi|584277046|ref|NP_001276872.1|	excitatory amino acid transporter 1 isoform 4 [Rattus norvegicus]	430(3e-134)	SLC1A3	6507
c83284_g1_i7	-8.39109	-0.558893	1.67e-07	0.000415035	gi|149031418|gb|EDL86408.1|	dipeptidylpeptidase 6, isoform CRA_e [Rattus norvegicus]	223(1e-65)	DPP6	1804
c83266_g1_i2	-11.4099	2.36685	5.47e-07	0.000862315	gi|1008745426|ref|XP_015848957.1|	PREDICTED: amyloid beta A4 precursor protein-binding family B member 2 isoform X7 [Peromyscus maniculatus bairdii]	1434(0.0)	APBB2	323
c83219_g1_i4	8.74208	-0.912235	5.02e-05	0.0191059	gi|149038797|gb|EDL93086.1|	rCG22046 [Rattus norvegicus]	502(2e-167)	RANBP2	5903
c83214_g1_i2	7.53628	-1.98402	0.000162353	0.0408666	gi|1008700329|ref|XP_015855163.1|	PREDICTED: protein FAM210A [Peromyscus maniculatus bairdii]	208(7e-59)	FAM210A	125228
c83192_g1_i6	8.69364	-0.982311	6.71e-05	0.0234653	gi|589925451|ref|XP_006975589.1|	PREDICTED: TPR and ankyrin repeat-containing protein 1 [Peromyscus maniculatus bairdii]	2322(0.0)	TRANK1	9881
c83168_g1_i1	7.93783	-1.64064	1.76e-10	1.54e-06	gi|589935397|ref|XP_006980470.1|	PREDICTED: sodium/hydrogen exchanger 4 [Peromyscus maniculatus bairdii]	692(0.0)	SLC9A4	389015
c83140_g1_i3	-11.3366	2.29426	0.000141222	0.0372032	gi|74202950|dbj|BAE26185.1|	unnamed protein product [Mus musculus]	551(3e-178)	SHISA7	729956
c83096_g1_i2	8.2645	1.70573	5.67e-06	0.00470111	gi|589952439|ref|XP_006988864.1|	PREDICTED: contactin-2 [Peromyscus maniculatus bairdii]	1357(0.0)	CNTN2	6900
c83077_g1_i1	11.2921	1.52393	4.96e-06	0.00430951	gi|197246041|gb|AAI68925.1|	Dennd5a protein [Rattus norvegicus]	860(0.0)	DENND5A	23258
c83065_g1_i1	9.69135	-0.027791	2.48e-05	0.0129558	gi|589967684|ref|XM_006996281.1|	PREDICTED: Peromyscus maniculatus bairdii ring finger protein 187 (Rnf187), mRNA	1334(0.0)	RNF187	149603
c83064_g1_i1	7.62356	-1.88632	0.000125717	0.0346219	gi|589936459|ref|XM_006980936.1|	PREDICTED: Peromyscus maniculatus bairdii membrane bound O-acyltransferase domain containing 2 (Mboat2), mRNA	975(0.0)	TTN	7273
c83046_g1_i5	9.4585	-0.259228	3.61e-05	0.0158769	gi|1008750696|ref|XP_015850993.1|	PREDICTED: phosphatidate phosphatase LPIN1 isoform X1 [Peromyscus maniculatus bairdii]	1773(0.0)	LPIN1	23175
c83036_g1_i3	12.5444	2.76179	1.01e-06	0.00125819	gi|1008770007|ref|XP_015858173.1|	PREDICTED: band 4.1-like protein 1 isoform X12 [Peromyscus maniculatus bairdii]	439(4e-133)	EPB41L1	2036
c83020_g3_i2	7.42482	-2.04822	0.000162984	0.0409185	gi|589921904|ref|XP_006973873.1|	PREDICTED: tenascin-R [Peromyscus maniculatus bairdii]	501(1e-149)	TNR	7143
c83004_g2_i3	7.96867	-1.5962	9.35e-05	0.0283591	gi|987393189|ref|XP_007099398.2|	PREDICTED: U1 small nuclear ribonucleoprotein 70 kDa isoform X1 [Panthera tigris altaica]	261(3e-81)	SNRNP70	6625
c82945_g1_i2	6.22478	-2.94663	1.26e-05	0.00860686	gi|1008747059|ref|XP_015849586.1|	PREDICTED: period circadian protein homolog 3 [Peromyscus maniculatus bairdii]	171(3e-42)	PER3	8863
c82920_g1_i5	10.2886	0.544944	1.43e-05	0.00930245	gi|589943601|ref|XP_006984501.1|	PREDICTED: syntaxin-binding protein 5 isoform X1 [Peromyscus maniculatus bairdii]	756(0.0)	STXBP5	134957
c82915_g1_i9	8.90253	-0.78146	1.32e-06	0.00149544	gi|1008803347|ref|XP_015846187.1|	PREDICTED: LOW QUALITY PROTEIN: probable ATP-dependent DNA helicase DDX11 [Peromyscus maniculatus bairdii]	777(0.0)	DDX11	1663
c82891_g1_i2	7.60488	-1.90172	0.000128023	0.0349717	gi|2661083|gb|AAB88189.1|	similar to S-adenosylhomocysteine hydrolase [Homo sapiens]	428(2e-137)	AHCYL1	10768
c82852_g1_i4	6.29431	-2.89882	5.12e-06	0.00439158	gi|589919073|ref|XM_006972665.1|	PREDICTED: Peromyscus maniculatus bairdii golgi integral membrane protein 4 (Golim4), transcript variant X2, mRNA	1665(0.0)	UBE3B	89910
c82848_g1_i5	-10.3778	1.3483	1.04e-05	0.00743229	gi|1008777775|ref|XP_015861129.1|	PREDICTED: disintegrin and metalloproteinase domain-containing protein 22 isoform X3 [Peromyscus maniculatus bairdii]	1795(0.0)	ADAM22	53616
c82818_g1_i3	10.8584	1.0914	1.11e-05	0.00783358	gi|1008776743|ref|XP_015860734.1|	PREDICTED: laminin subunit alpha-2 isoform X3 [Peromyscus maniculatus bairdii]	6175(0.0)	LAMA2	3908
c82788_g2_i9	-8.32485	-0.622526	7.72e-05	0.0254153	gi|1008764321|ref|XP_015856042.1|	PREDICTED: cation channel sperm-associated protein subunit gamma isoform X5 [Peromyscus maniculatus bairdii]	1199(0.0)	CATSPERG	57828
c82788_g2_i7	6.66144	-2.66389	2.02e-05	0.0117092	gi|1008764315|ref|XP_015856039.1|	PREDICTED: cation channel sperm-associated protein subunit gamma isoform X2 [Peromyscus maniculatus bairdii]	1092(0.0)	CATSPERG	57828
c82758_g1_i5	-9.71757	0.706083	4.44e-06	0.00391283	gi|344253277|gb|EGW09381.1|	DNA repair protein RAD52-like [Cricetulus griseus]	327(8e-96)	RAD52	5893
c82736_g4_i3	-6.48003	-2.21506	2.81e-05	0.01387	gi|589962891|ref|XP_006993997.1|	PREDICTED: ankyrin repeat domain-containing protein 13A isoform X2 [Peromyscus maniculatus bairdii]	640(0.0)	ANKRD13A	88455
c82734_g1_i9	8.41731	-1.20441	6.59e-05	0.0232842	gi|589955608|ref|XP_006990423.1|	PREDICTED: mitochondrial fission factor isoform X15 [Peromyscus maniculatus bairdii]	263(1e-82)	MFF	56947
c82730_g1_i1	10.3627	3.70475	3.11e-05	0.0146667	gi|589919068|ref|XP_006972724.1|	PREDICTED: neuroserpin [Peromyscus maniculatus bairdii]	756(0.0)	SERPINI1	5274
c82697_g1_i1	8.33857	-1.29644	1.18e-06	0.00139745	gi|1008741280|ref|XP_015847395.1|	PREDICTED: signal-induced proliferation-associated 1-like protein 1 isoform X1 [Peromyscus maniculatus bairdii]	1844(0.0)	SIPA1L1	26037
c82656_g1_i7	-5.62007	5.66806	0.000112524	0.0328867	gi|1008756457|ref|XP_015853119.1|	PREDICTED: polycystin-1 isoform X8 [Peromyscus maniculatus bairdii]	2511(0.0)	PKD1	5310
c82656_g1_i6	-11.9288	2.88217	7.34e-16	3.53e-11	gi|1008756457|ref|XP_015853119.1|	PREDICTED: polycystin-1 isoform X8 [Peromyscus maniculatus bairdii]	4375(0.0)	PKD1	5310
c82585_g1_i6	8.39573	-1.22359	6.54e-05	0.023195	gi|254553500|ref|NP_001156989.1|	PEX5-related protein isoform 3 [Mus musculus]	630(0.0)	PEX5L	51555
c82583_g1_i7	7.53232	-1.96238	4.42e-05	0.0180172	gi|1008800143|ref|XP_015845008.1|	PREDICTED: collagen alpha-1(XVIII) chain isoform X6 [Peromyscus maniculatus bairdii]	751(0.0)	COL18A1	80781
c82582_g5_i2	10.8965	1.12877	1.07e-05	0.00762722	gi|589935184|ref|XM_006980304.1|	PREDICTED: Peromyscus maniculatus bairdii ArfGAP with SH3 domain, ankyrin repeat and PH domain 1 (Asap1), transcript variant X4, mRNA	1572(0.0)		NULL
c82558_g2_i2	6.7291	2.08986	1.99e-05	0.0116784	gi|589952450|ref|XM_006988808.1|	PREDICTED: Peromyscus maniculatus bairdii dual serine/threonine and tyrosine protein kinase (Dstyk), mRNA	3687(0.0)	CACNA2D1	781
c82554_g1_i6	9.51233	-0.197383	2.9e-05	0.0139332	gi|589936531|ref|XP_006981033.1|	PREDICTED: protein transport protein Sec16A isoform X2 [Peromyscus maniculatus bairdii]	4013(0.0)	SEC16A	9919
c82527_g1_i5	6.48158	-2.78095	3.44e-05	0.0156464	gi|625288791|ref|XP_007636138.1|	PREDICTED: R3H domain-containing protein 1 isoform X4 [Cricetulus griseus]	936(0.0)	R3HDM1	23518
c82520_g2_i5	11.4833	3.05969	2.6e-06	0.0026332	gi|880969899|ref|XP_012981616.1|	PREDICTED: transportin-2 [Mesocricetus auratus]	793(0.0)	TNPO2	30000
c82492_g1_i4	7.54732	-1.94891	0.000137405	0.0364998	gi|1008772634|ref|XP_015859183.1|	PREDICTED: SH3 domain and tetratricopeptide repeat-containing protein 2 isoform X2 [Peromyscus maniculatus bairdii]	600(0.0)	SH3TC2	79628
c82397_g1_i1	9.31649	-0.398266	4.26e-07	0.000736276	gi|1008703726|ref|XP_015858058.1|	PREDICTED: protein-tyrosine sulfotransferase 1 isoform X2 [Peromyscus maniculatus bairdii]	714(0.0)	TPST1	8460
c82395_g1_i2	-12.0262	2.97977	0.000114127	0.033054	gi|589927950|ref|XP_006976800.1|	PREDICTED: cadherin-related family member 1 [Peromyscus maniculatus bairdii]	1566(0.0)	CDHR1	92211
c82393_g1_i7	-6.7373	2.42745	2.85e-07	0.000594799	gi|947238326|ref|XP_014444197.1|	PREDICTED: chromobox protein homolog 7 isoform X6 [Tupaia chinensis]	189(5e-80)	CBX7	23492
c82367_g1_i1	7.50763	-1.98125	0.000145745	0.0380819	gi|589940127|ref|XM_006982737.1|	PREDICTED: Peromyscus maniculatus bairdii erbb2 interacting protein (Erbb2ip), transcript variant X6, mRNA	2807(0.0)	ERBIN	55914
c82346_g1_i2	11.4493	1.67562	2.02e-08	8.83e-05	gi|585681943|ref|XP_006892144.1|	PREDICTED: ras-related protein R-Ras2 [Elephantulus edwardii]	343(4e-105)	RRAS2	22800
c82331_g1_i2	-10.1312	2.98678	0.000197772	0.0469549	gi|589951506|ref|XP_006988400.1|	PREDICTED: serine/threonine-protein kinase D3 isoform X1 [Peromyscus maniculatus bairdii]	1778(0.0)	PRKD3	23683
c82322_g7_i2	-8.32261	-0.624809	4.98e-05	0.0191059	gi|589943106|ref|XP_006984260.1|	PREDICTED: lisH domain-containing protein ARMC9 isoform X2 [Peromyscus maniculatus bairdii]	147(5e-34)	ARMC9	80210
c82280_g1_i5	7.69231	-1.85429	0.000136018	0.0364998	gi|1008802608|ref|XP_015845916.1|	PREDICTED: epithelial discoidin domain-containing receptor 1 isoform X2 [Peromyscus maniculatus bairdii]	1549(0.0)	DDR1	780
c82230_g1_i1	-10.4695	1.43927	1.5e-05	0.00970787	gi|1008754273|ref|XP_015852288.1|	PREDICTED: nesprin-1 isoform X16 [Peromyscus maniculatus bairdii]	1772(0.0)	SYNE1	23345
c82225_g1_i1	6.80809	-2.54821	1.21e-05	0.00839591	gi|589966910|ref|XP_006995982.1|	PREDICTED: exostosin-2 isoform X1 [Peromyscus maniculatus bairdii]	1349(0.0)	EXT2	2132
c82196_g1_i1	-12.8935	3.84204	4.35e-05	0.0179145	gi|625190305|ref|XP_003499068.2|	PREDICTED: RING finger protein 24 [Cricetulus griseus]	319(1e-96)	RNF24	11237
c82184_g1_i3	8.41067	-1.2168	7.9e-07	0.00106964	gi|589919678|ref|XM_006972862.1|	PREDICTED: Peromyscus maniculatus bairdii mitochondrial calcium uniporter regulator 1 (Mcur1), partial mRNA	1495(0.0)	COL23A1	91522
c82170_g1_i3	7.44754	-2.05394	3.02e-06	0.00296787	gi|589940909|ref|XP_006983182.1|	PREDICTED: T-complex protein 11 homolog [Peromyscus maniculatus bairdii]	629(0.0)	TCP11	6954
c82123_g1_i1	10.4117	0.656767	6.37e-08	0.000211268	gi|589918988|ref|XP_006999142.1|	PREDICTED: LOW QUALITY PROTEIN: tripartite motif-containing protein 59 [Peromyscus maniculatus bairdii]	743(0.0)	TRIM59	286827
c82110_g1_i1	-11.1726	2.1329	0.000162144	0.0408666	gi|532028299|ref|XP_005357108.1|	PREDICTED: E3 SUMO-protein ligase PIAS3 [Microtus ochrogaster]	1122(0.0)	PIAS3	10401
c82093_g1_i5	-8.43305	-0.520614	7.63e-05	0.0254153	gi|1008744990|ref|XP_015848790.1|	PREDICTED: dynamin-like 120 kDa protein, mitochondrial isoform X1 [Peromyscus maniculatus bairdii]	1466(0.0)	OPA1	4976
c82002_g1_i4	-7.85419	-1.04905	0.000172284	0.0425861	gi|1008788543|ref|XP_015865223.1|	PREDICTED: striatin-4, partial [Peromyscus maniculatus bairdii]	687(0.0)	STRN4	29888
c81971_g2_i7	13.0497	3.26337	3.82e-11	3.68e-07	gi|589961792|ref|XP_006993462.1|	PREDICTED: chromodomain-helicase-DNA-binding protein 8 isoform X5 [Peromyscus maniculatus bairdii]	4190(0.0)	CHD8	57680
c81931_g1_i2	-11.189	2.14884	7.38e-13	1.42e-08	gi|589944886|ref|XP_006985131.1|	PREDICTED: beta-galactoside alpha-2,6-sialyltransferase 1 [Peromyscus maniculatus bairdii]	823(0.0)	ST6GAL1	6480
c81930_g1_i6	10.6095	2.08333	4.87e-07	0.000810594	gi|1008794216|ref|XP_006993837.2|	PREDICTED: LOW QUALITY PROTEIN: echinoderm microtubule-associated protein-like 2 [Peromyscus maniculatus bairdii]	1219(0.0)	EML2	24139
c81925_g1_i2	8.21035	-1.38701	7.75e-05	0.0254153	gi|589957143|ref|XM_006991112.1|	PREDICTED: Peromyscus maniculatus bairdii golgi to ER traffic protein 4 homolog (S. cerevisiae) (Get4), mRNA	1966(0.0)	GET4	51608
c81917_g1_i1	-14.6844	5.62953	1.96e-05	0.0116784	gi|589945818|ref|XP_006985590.1|	PREDICTED: glycogen phosphorylase, brain form [Peromyscus maniculatus bairdii]	1627(0.0)	PYGB	5834
c81902_g1_i2	5.01272	3.0039	4.36e-05	0.0179145	gi|589951137|ref|XM_006988156.1|	PREDICTED: Peromyscus maniculatus bairdii acyl-CoA desaturase 2-like (LOC102915706), mRNA	412(4e-111)	FAM86C1	55199
c81877_g1_i5	7.79713	-1.77631	5.33e-06	0.00449236	gi|1008797920|ref|XP_015844191.1|	PREDICTED: echinoderm microtubule-associated protein-like 3 isoform X1 [Peromyscus maniculatus bairdii]	1702(0.0)	EML3	256364
c81872_g1_i5	7.62356	-1.88632	0.000125677	0.0346219	gi|589918373|ref|XP_006972478.1|	PREDICTED: calcium-binding mitochondrial carrier protein Aralar1 isoform X1 [Peromyscus maniculatus bairdii]	1213(0.0)	SLC25A12	8604
c81833_g2_i2	-6.86636	-1.90891	0.000173592	0.0427993	gi|537241763|gb|ERE87302.1|	myotubularin-related protein 6 [Cricetulus griseus]	1163(0.0)	MTMR6	9107
c81833_g2_i1	12.2667	2.48549	5.99e-12	7.2e-08	gi|532024290|ref|XP_005355464.1|	PREDICTED: myotubularin-related protein 6 [Microtus ochrogaster]	714(0.0)	MTMR6	9107
c81803_g1_i1	8.55774	-1.10177	7.15e-07	0.00101153	gi|1008790867|ref|XP_015841502.1|	PREDICTED: cilia- and flagella-associated protein 74 isoform X10 [Peromyscus maniculatus bairdii]	2145(0.0)	CFAP74	85452
c81799_g1_i3	9.30213	-0.39504	3.37e-05	0.0154406	gi|675655491|ref|XP_008993746.1|	PREDICTED: E3 ubiquitin-protein ligase Itchy homolog isoform X1 [Callithrix jacchus]	761(0.0)	AL109923.1	NA
c81768_g1_i3	8.84022	-0.8243	3.54e-06	0.00337121	gi|344241397|gb|EGV97500.1|	Paired amphipathic helix protein Sin3b [Cricetulus griseus]	368(1e-119)	SIN3B	23309
c81767_g1_i2	11.4257	1.65206	5.2e-06	0.00442279	gi|589931472|ref|XP_006978539.1|	PREDICTED: attractin-like protein 1 [Peromyscus maniculatus bairdii]	2729(0.0)	ATRNL1	26033
c81759_g1_i1	7.5369	-1.98096	1.55e-08	7.85e-05	gi|1008782363|ref|XP_015862859.1|	PREDICTED: tetratricopeptide repeat protein 6 isoform X3 [Peromyscus maniculatus bairdii]	2954(0.0)	TTC6	319089
c81678_g1_i3	7.3613	-2.12645	0.000200523	0.0472585	gi|589935904|ref|XP_006980722.1|	PREDICTED: solute carrier family 25 member 45 [Peromyscus maniculatus bairdii]	361(7e-142)	SLC25A45	283130
c81677_g1_i1	8.96106	-0.715054	6.66e-07	0.000957502	gi|589954539|ref|XM_006989835.1|	PREDICTED: Peromyscus maniculatus bairdii FXYD domain containing ion transport regulator 6 (Fxyd6), transcript variant X1, mRNA	672(0.0)	NFKBIE	4794
c81646_g1_i3	-11.3524	2.30998	5.87e-07	0.000895417	gi|1008701472|ref|XP_015849673.1|	PREDICTED: nucleosome-remodeling factor subunit BPTF isoform X2 [Peromyscus maniculatus bairdii]	3441(0.0)	BPTF	2186
c81644_g1_i7	8.39691	-1.24153	7.71e-05	0.0254153	gi|524965925|ref|XP_005082867.1|	PREDICTED: collagen alpha-1(XXV) chain isoform X2 [Mesocricetus auratus]	714(0.0)	COL25A1	84570
c81625_g1_i1	9.00746	-0.680664	1.74e-12	2.78e-08	gi|532031858|ref|XP_005358859.1|	PREDICTED: SH3 domain-containing kinase-binding protein 1 isoform X4 [Microtus ochrogaster]	317(2e-93)	SH3KBP1	30011
c81613_g1_i1	-12.7545	3.7035	0.000104344	0.0310626	gi|532013654|ref|XP_005350606.1|	PREDICTED: luc7-like protein 3 isoform X1 [Microtus ochrogaster]	127(7e-27)	LUC7L3	51747
c81583_g1_i4	7.16907	-2.25033	0.00021823	0.0496177	gi|674097116|ref|XP_008821937.1|	PREDICTED: protein cornichon homolog 4 [Nannospalax galili]	195(2e-56)	CNIH4	29097
c81568_g1_i1	11.6203	1.84279	7.24e-08	0.000217645	gi|589923945|ref|XP_006974853.1|	PREDICTED: uncharacterized protein KIAA1841 homolog isoform X1 [Peromyscus maniculatus bairdii]	944(0.0)	KIAA1841	84542
c81523_g1_i1	-13.3246	4.27239	4.27e-05	0.0178643	gi|6753384|ref|NP_034001.1|	cyclin-dependent kinase 5 activator 1 [Mus musculus]	528(6e-173)	CDK5R1	8851
c81521_g1_i1	7.16907	-2.25033	0.000218276	0.0496177	gi|625270550|ref|XM_007628631.1|	PREDICTED: Cricetulus griseus dpy-19-like 1 (C. elegans) (Dpy19l1), transcript variant X2, mRNA	1697(0.0)	VASN	114990
c81506_g1_i2	7.3346	-2.13854	3.76e-06	0.00348087	gi|1008781708|ref|XP_015862606.1|	PREDICTED: IQ and AAA domain-containing protein 1 [Peromyscus maniculatus bairdii]	946(0.0)	IQCA1	79781
c81492_g1_i1	8.16003	-1.43094	7.92e-05	0.0256303	gi|589915480|ref|XM_006971011.1|	PREDICTED: Peromyscus maniculatus bairdii translocase of outer mitochondrial membrane 34 (Tomm34), transcript variant X3, mRNA	1544(0.0)	TOMM34	10953
c81484_g1_i3	9.25536	-0.446092	2.08e-07	0.000476237	gi|400269|sp|Q02253.1|MMSA_RAT	RecName: Full=Methylmalonate-semialdehyde dehydrogenase [acylating], mitochondrial; Short=MMSDH; Short=Malonate-semialdehyde dehydrogenase [acylating]; AltName: Full=Aldehyde dehydrogenase family 6 member A1; Flags: Precursor	761(0.0)	ALDH6A1	4329
c81482_g2_i1	9.46654	-0.253972	2.42e-07	0.000529791	gi|1008779071|ref|XP_015861620.1|	PREDICTED: peroxisomal N(1)-acetyl-spermine/spermidine oxidase isoform X1 [Peromyscus maniculatus bairdii]	882(0.0)	PAOX	196743
c81393_g1_i1	-8.7682	-0.205477	4.34e-05	0.0179145	gi|589943320|ref|XP_006984363.1|	PREDICTED: DNA polymerase zeta catalytic subunit isoform X2 [Peromyscus maniculatus bairdii]	3850(0.0)	REV3L	5980
c81349_g1_i3	9.87729	4.03435	7.27e-07	0.00101279	gi|589994690|ref|XP_006997979.1|	PREDICTED: G-protein coupled receptor-associated sorting protein 1 [Peromyscus maniculatus bairdii]	978(0.0)	GPRASP2	114928
c81315_g1_i4	7.45975	-0.937435	0.000157979	0.0406163	gi|589957410|ref|XP_006991305.1|	PREDICTED: mitogen-activated protein kinase-binding protein 1 isoform X2 [Peromyscus maniculatus bairdii]	1326(0.0)	MAPKBP1	23005
c81313_g1_i2	9.68049	-0.0431182	1.73e-07	0.000415035	gi|1008784169|ref|XP_015863556.1|	PREDICTED: peroxidasin homolog isoform X2 [Peromyscus maniculatus bairdii]	1702(0.0)	PXDN	7837
c81296_g1_i4	8.68093	-0.967734	5.19e-05	0.019491	gi|589968004|ref|XP_006996500.1|	PREDICTED: structural maintenance of chromosomes protein 6 isoform X1 [Peromyscus maniculatus bairdii]	1009(0.0)	SMC6	79677
c81288_g1_i3	8.81708	-0.843884	4.73e-05	0.0187947	gi|1008789423|ref|XP_006991917.2|	PREDICTED: serine/threonine-protein phosphatase 4 regulatory subunit 1 [Peromyscus maniculatus bairdii]	1646(0.0)	PPP4R1	9989
c81252_g2_i2	6.78258	-2.55559	1.91e-05	0.0115607	gi|589943024|ref|XP_006984219.1|	PREDICTED: disks large-associated protein 4 isoform X1 [Peromyscus maniculatus bairdii]	588(0.0)	DLGAP4	22839
c81193_g1_i5	-8.67111	-0.297764	4.81e-05	0.0188908	gi|589944313|ref|XP_006984849.1|	PREDICTED: protein transport protein Sec24C isoform X1 [Peromyscus maniculatus bairdii]	1762(0.0)	SEC24C	9632
c81190_g1_i1	8.98951	-0.701111	8.48e-07	0.00110181	gi|589966920|ref|XP_006995987.1|	PREDICTED: multivesicular body subunit 12A [Peromyscus maniculatus bairdii]	542(0.0)	MVB12A	93343
c81167_g1_i4	6.19058	-2.97005	7.98e-05	0.0256777	gi|1008701598|ref|XP_015850122.1|	PREDICTED: probable E3 ubiquitin-protein ligase MARCH10 isoform X6 [Peromyscus maniculatus bairdii]	1335(0.0)	2016-03-10	NA
c81160_g4_i1	-6.71031	-2.03248	0.000203265	0.0475525	gi|1008761236|ref|XP_006980974.2|	PREDICTED: ER membrane protein complex subunit 1 isoform X1 [Peromyscus maniculatus bairdii]	868(0.0)	EMC1	23065
c81137_g1_i1	8.29817	-1.34117	9.15e-05	0.0281531	gi|537235252|gb|ERE85143.1|	ankyrin repeat domain-containing protein 54 [Cricetulus griseus]	451(1e-145)	ANKRD54	129138
c81121_g1_i2	12.5371	2.75214	6.8e-08	0.000217645	gi|532035965|ref|XM_005360819.1|	PREDICTED: Microtus ochrogaster chromosome LG3 open reading frame, human C7orf41 (CLG3H7orf41), mRNA	926(0.0)	NCKAP5L	57701
c81108_g2_i5	8.91137	-0.75752	4.48e-05	0.0180996	gi|589957757|ref|XP_006991477.1|	PREDICTED: cyclin-dependent kinase 16 isoform X1 [Peromyscus maniculatus bairdii]	306(2e-92)	CDK16	5127
c81094_g3_i1	9.5273	-0.183245	2.88e-05	0.0139332	gi|568932108|ref|XP_006539342.1|	PREDICTED: uncharacterized protein KIAA2013 isoform X1 [Mus musculus]	1120(0.0)	KIAA2013	90231
c81084_g1_i5	9.44863	-0.258497	1.18e-06	0.00139745	gi|589959878|ref|XP_006992522.1|	PREDICTED: rho GTPase-activating protein 4 isoform X2 [Peromyscus maniculatus bairdii]	1632(0.0)	ARHGAP4	393
c81061_g1_i1	13.4421	3.65335	5.36e-07	0.000859346	gi|532022540|ref|XP_005354632.1|	PREDICTED: transmembrane protein 65 [Microtus ochrogaster]	375(1e-116)	TMEM65	157378
c81056_g1_i4	-6.07201	3.28685	6.75e-05	0.0235164	gi|564376492|ref|XP_006248266.1|	PREDICTED: claudin domain-containing protein 1 isoform X2 [Rattus norvegicus]	582(0.0)	CLDND1	56650
c81036_g1_i1	10.0607	0.325237	1.79e-05	0.0110483	gi|625280967|ref|XM_007633960.1|	PREDICTED: Cricetulus griseus lectin, galactoside-binding-like (Lgalsl), transcript variant X2, mRNA	1015(0.0)	RYR2	6262
c81010_g2_i4	9.18657	-0.506911	3.18e-07	0.000624477	gi|537182226|gb|ERE76065.1|	LIM domain kinase 2-like protein [Cricetulus griseus]	605(0.0)	LIMK1	3984
c81006_g1_i3	7.81381	-1.75162	0.000119921	0.0340148	gi|625218784|ref|XP_007649534.1|	PREDICTED: adenylate cyclase type 6 isoform X1 [Cricetulus griseus]	1689(0.0)	ADCY6	112
c80996_g1_i8	7.16907	-2.25033	0.00021827	0.0496177	gi|1008787585|ref|XP_015864836.1|	PREDICTED: SUN domain-containing protein 1 isoform X1 [Peromyscus maniculatus bairdii]	1023(0.0)	SUN1	23353
c80996_g1_i5	7.29096	-2.15491	0.000184448	0.0444674	gi|589957154|ref|XP_006991179.1|	PREDICTED: SUN domain-containing protein 1 isoform X9 [Peromyscus maniculatus bairdii]	1030(0.0)	SUN1	23353
c80949_g1_i4	7.85214	-1.71895	0.000117423	0.0337038	gi|589963198|ref|XP_006994149.1|	PREDICTED: cilia- and flagella-associated protein 57 [Peromyscus maniculatus bairdii]	2350(0.0)	CFAP57	149465
c80947_g1_i4	8.82673	-0.850884	3.68e-06	0.0034365	gi|589947825|ref|XP_006986580.1|	PREDICTED: pleckstrin homology domain-containing family H member 2 [Peromyscus maniculatus bairdii]	1668(0.0)	PLEKHH2	130271
c80940_g1_i2	-11.7504	2.70464	2.41e-07	0.000529791	gi|589922371|ref|XP_006974097.1|	PREDICTED: inaD-like protein isoform X4 [Peromyscus maniculatus bairdii]	3364(0.0)	PATJ	10207
c80912_g5_i2	8.79251	-0.86631	4.83e-05	0.0188908	gi|1008796960|ref|XP_015843807.1|	PREDICTED: pogo transposable element with ZNF domain isoform X4 [Peromyscus maniculatus bairdii]	1099(0.0)	POGZ	23126
c80883_g1_i2	-9.30661	0.308101	1.99e-08	8.83e-05	gi|1008704763|ref|XP_015859558.1|	PREDICTED: AT-rich interactive domain-containing protein 3B isoform X1 [Peromyscus maniculatus bairdii]	836(0.0)	ARID3B	10620
c80875_g1_i2	8.4802	-1.14835	6.2e-05	0.0223852	gi|1008768959|ref|XP_006983806.2|	PREDICTED: prolyl endopeptidase, partial [Peromyscus maniculatus bairdii]	1328(0.0)	PREP	5550
c80842_g1_i4	-8.76502	-0.207635	6.49e-05	0.023195	gi|589955817|ref|XP_006990525.1|	PREDICTED: MMS19 nucleotide excision repair protein homolog isoform X1 [Peromyscus maniculatus bairdii]	1182(0.0)	MMS19	64210
c80835_g1_i2	-6.58101	-2.13554	1.39e-05	0.00922322	gi|589960935|ref|XP_006993041.1|	PREDICTED: rab3 GTPase-activating protein catalytic subunit isoform X2 [Peromyscus maniculatus bairdii]	825(0.0)	RAB3GAP1	22930
c80801_g1_i5	-3.48864	1.3963	6.22e-05	0.0223852	gi|1008745825|ref|XP_015849109.1|	PREDICTED: nucleoside diphosphate kinase 7 isoform X1 [Peromyscus maniculatus bairdii]	447(0.0)	NME7	29922
c80796_g1_i1	7.19428	-2.23073	0.000211621	0.0485642	gi|589968476|ref|XP_006996727.1|	PREDICTED: acid ceramidase [Peromyscus maniculatus bairdii]	470(1e-157)	ASAH1	427
c80795_g2_i1	9.94608	0.202167	2.71e-05	0.0134869	gi|50510839|dbj|BAD32405.1|	mKIAA1192 protein [Mus musculus]	128(2e-28)	IPO9	55705
c80774_g1_i1	9.62795	-0.0879764	2.62e-05	0.0133118	gi|149067898|gb|EDM17450.1|	ataxin 2-like (predicted), isoform CRA_d [Rattus norvegicus]	383(6e-119)	ATXN2L	11273
c80772_g1_i3	9.49721	-0.211662	2.92e-05	0.0139832	gi|589941370|ref|XP_006983407.1|	PREDICTED: cilia- and flagella-associated protein 43 isoform X1 [Peromyscus maniculatus bairdii]	2912(0.0)	CFAP43	80217
c80711_g1_i5	7.98321	-1.58375	9.22e-05	0.0281531	gi|537215390|gb|ERE81741.1|	AN1-type zinc finger protein 1 [Cricetulus griseus]	509(5e-174)	ZFAND1	79752
c80711_g1_i4	7.98321	-1.58375	9.22e-05	0.0281531	gi|537215390|gb|ERE81741.1|	AN1-type zinc finger protein 1 [Cricetulus griseus]	494(7e-168)	ZFAND1	79752
c80711_g1_i1	7.98321	-1.58375	9.22e-05	0.0281531	gi|537215390|gb|ERE81741.1|	AN1-type zinc finger protein 1 [Cricetulus griseus]	494(7e-168)	ZFAND1	79752
c80669_g1_i3	-8.58352	1.57651	2.19e-05	0.0122191	gi|589924001|ref|XP_006974881.1|	PREDICTED: centrosomal protein of 68 kDa isoform X1 [Peromyscus maniculatus bairdii]	1299(0.0)	CEP68	23177
c80662_g1_i4	-9.11816	0.125869	2.76e-07	0.000589948	gi|589946639|ref|XP_006985997.1|	PREDICTED: protein FAM171A1 [Peromyscus maniculatus bairdii]	1505(0.0)	FAM171A1	221061
c80600_g1_i1	8.63561	-1.00873	5.42e-05	0.0202006	gi|625257054|ref|XP_007619894.1|	PREDICTED: small G protein signaling modulator 3 isoform X8 [Cricetulus griseus]	1222(0.0)	SGSM3	27352
c80567_g1_i1	-14.7146	5.65981	2.2e-05	0.0122191	gi|537136232|gb|ERE66431.1|	gamma-aminobutyric acid receptor-associated protein-like 1-like protein [Cricetulus griseus]	195(7e-56)	GABARAPL1	23710
c80558_g1_i6	-7.24307	-1.58838	0.000143086	0.0375913	gi|589933828|ref|XP_006979696.1|	PREDICTED: translation initiation factor IF-3, mitochondrial [Peromyscus maniculatus bairdii]	437(7e-151)	MTIF3	219402
c80516_g1_i4	9.96052	0.216119	2.66e-05	0.0133793	gi|405113055|ref|NP_001258292.1|	astrotactin-2 precursor [Rattus norvegicus]	2323(0.0)	ASTN2	23245
c80515_g1_i5	7.29096	-2.15491	0.00018452	0.0444674	gi|524923862|ref|XM_005066123.1|	PREDICTED: Mesocricetus auratus autophagy related 7 (Atg7), transcript variant X2, mRNA	266(9e-67)	FOXB2	442425
c80509_g1_i2	-13.4056	4.3529	3.96e-05	0.0169346	gi|589918925|ref|XP_006972671.1|	PREDICTED: ATP-dependent RNA helicase DHX36 isoform X2 [Peromyscus maniculatus bairdii]	1842(0.0)	DHX36	170506
c80450_g1_i3	4.54651	0.436053	2.44e-05	0.0129142	gi|354795682|gb|JN960183.1|	Mus musculus targeted non-conditional, lacZ-tagged mutant allele Necap1:tm1e(EUCOMM)Hmgu; transgenic	91.7(2e-14)	CEP57L1	285753
c80444_g1_i2	9.13684	-0.570028	5.08e-05	0.0192332	gi|589915035|ref|XP_006970853.1|	PREDICTED: putative phospholipase B-like 2 [Peromyscus maniculatus bairdii]	332(3e-100)	PLBD2	196463
c80437_g1_i1	7.38156	-2.08291	0.000171994	0.0425861	gi|585696470|ref|XP_006896110.1|	PREDICTED: transportin-3 isoform X1 [Elephantulus edwardii]	951(0.0)	TNPO3	23534
c80404_g1_i3	8.17277	-1.41983	7.83e-05	0.0254526	gi|589920981|ref|XP_006973476.1|	PREDICTED: neuralized-like protein 4 isoform X3 [Peromyscus maniculatus bairdii]	1810(0.0)	NEURL4	84461
c80335_g2_i3	9.95022	0.219255	1.97e-05	0.0116784	gi|1008701266|ref|XP_015848928.1|	PREDICTED: protein transport protein Sec24B [Peromyscus maniculatus bairdii]	1350(0.0)	SEC24B	10427
c80261_g1_i3	-8.88611	-0.0936301	3.91e-05	0.0168491	gi|589954071|ref|XP_006989667.1|	PREDICTED: calpain-10 [Peromyscus maniculatus bairdii]	684(0.0)	CAPN10	11132
c80260_g1_i7	-11.1309	2.0905	7.72e-06	0.00584667	gi|589921478|ref|XP_006973675.1|	PREDICTED: retinoic acid-induced protein 1 [Peromyscus maniculatus bairdii]	2612(0.0)	RAI1	10743
c80250_g1_i3	10.2109	0.469343	4.97e-07	0.000810594	gi|755493888|ref|XP_011246235.1|	PREDICTED: MAP kinase-activated protein kinase 2 isoform X1 [Mus musculus]	595(0.0)	MAPKAPK2	9261
c80247_g1_i2	8.6704	-1.00366	6.77e-05	0.0235164	gi|589935437|ref|XP_006980490.1|	PREDICTED: DNA repair protein REV1 isoform X1 [Peromyscus maniculatus bairdii]	2311(0.0)	REV1	51455
c80230_g1_i1	9.18745	-0.50213	3.62e-05	0.0158769	gi|589942437|ref|XM_006983870.1|	PREDICTED: Peromyscus maniculatus bairdii chromosome unknown open reading frame, human C16orf45 (LOC102916328), transcript variant X1, mRNA	1505(0.0)	IL4R	3566
c80163_g1_i5	-8.00147	-0.915974	6.63e-05	0.0232842	gi|589945926|ref|XP_006985644.1|	PREDICTED: peroxisomal acyl-coenzyme A oxidase 3 [Peromyscus maniculatus bairdii]	1161(0.0)	ACOX3	8310
c80112_g1_i2	7.33697	-2.11846	0.00017501	0.0429289	gi|674063279|ref|XP_008838453.1|	PREDICTED: ATP-dependent RNA helicase A [Nannospalax galili]	770(0.0)	DHX9	1660
c80096_g1_i1	10.6411	0.881509	1.23e-05	0.00845229	gi|1008778122|ref|XP_015861273.1|	PREDICTED: stAR-related lipid transfer protein 13 isoform X2 [Peromyscus maniculatus bairdii]	2061(0.0)	STARD13	90627
c80081_g1_i5	7.92414	-1.63423	9.5e-05	0.0286367	gi|589933738|ref|XP_006979653.1|	PREDICTED: peroxiredoxin-6 [Peromyscus maniculatus bairdii]	381(2e-124)	PRDX6	9588
c80080_g1_i2	7.61197	-1.93609	0.000160795	0.0408363	gi|625251676|ref|XP_007617164.1|	PREDICTED: protein CASC5 isoform X2 [Cricetulus griseus]	3033(0.0)	CASC5	57082
c80035_g1_i2	-9.50172	0.494307	2.32e-05	0.0125037	gi|589945032|ref|XP_006985202.1|	PREDICTED: HMG domain-containing protein 3 [Peromyscus maniculatus bairdii]	2268(0.0)	HMGXB3	22993
c80029_g2_i4	-6.61725	-2.10655	3.96e-05	0.0169346	gi|1008763613|ref|XP_015855777.1|	PREDICTED: dual specificity protein phosphatase CDC14B isoform X12 [Peromyscus maniculatus bairdii]	312(4e-98)	CDC14B	8555
c79965_g1_i3	7.58594	-1.91727	0.000131515	0.0357228	gi|589916235|ref|XM_006971378.1|	PREDICTED: Peromyscus maniculatus bairdii syntaxin 2 (Stx2), transcript variant X2, mRNA	1043(0.0)	STX2	2054
c79933_g1_i2	-12.084	3.03602	7.64e-05	0.0254153	gi|28972546|dbj|BAC65689.1|	mKIAA0962 protein [Mus musculus]	1408(0.0)	DNAJC16	23341
c79846_g2_i5	-11.2523	2.21124	4.07e-14	1.3e-09	gi|589944055|ref|XP_006984724.1|	PREDICTED: chitobiosyldiphosphodolichol beta-mannosyltransferase isoform X1 [Peromyscus maniculatus bairdii]	808(0.0)	ALG1	56052
c79810_g1_i4	7.14783	-2.27601	7.89e-06	0.00592672	gi|344255316|gb|EGW11420.1|	hypothetical protein I79_020654 [Cricetulus griseus]	66.2(1e-10)	TUBGCP2	10844
c79734_g1_i2	-8.45605	-0.499346	4.23e-05	0.0177712	gi|1008758467|ref|XP_015853877.1|	PREDICTED: RNA-binding protein 7 isoform X2 [Peromyscus maniculatus bairdii]	320(2e-107)	RBM7	10179
c79733_g1_i2	6.95899	-2.42873	6.95e-06	0.00539264	gi|670977793|ref|XP_008687274.1|	PREDICTED: F-box only protein 47 isoform X2 [Ursus maritimus]	702(0.0)	FBXO47	494188
c79718_g1_i1	9.21237	-0.478914	3.54e-05	0.0158769	gi|755777512|ref|XP_011285891.1|	PREDICTED: nucleolysin TIAR isoform X3 [Felis catus]	653(0.0)	TIAL1	7073
c79686_g1_i9	7.64201	-1.8711	0.000123171	0.0342587	gi|1008760269|ref|XP_015854502.1|	PREDICTED: serine/threonine-protein phosphatase 6 regulatory subunit 3 isoform X8 [Peromyscus maniculatus bairdii]	129(1e-28)	PPP6R3	55291
c79671_g1_i2	8.80074	-0.858796	4.79e-05	0.0188908	gi|589947920|ref|XM_006986566.1|	PREDICTED: Peromyscus maniculatus bairdii aldo-keto reductase family 1, member A1 (aldehyde reductase) (Akr1a1), transcript variant X2, mRNA	242(4e-60)	AKR1A1	10327
c79668_g1_i7	9.18745	-0.50213	3.62e-05	0.0158769	gi|1008773875|ref|XP_015859632.1|	PREDICTED: LYR motif-containing protein 1 isoform X1 [Peromyscus maniculatus bairdii]	327(3e-106)	LYRM1	57149
c79659_g1_i1	-7.44011	-1.41839	0.000115153	0.0332508	gi|1008702093|ref|XP_015851870.1|	PREDICTED: coiled-coil domain-containing protein 62 isoform X3 [Peromyscus maniculatus bairdii]	690(0.0)	CCDC62	84660
c79652_g1_i3	8.84394	-0.828438	4.29e-07	0.000736276	gi|589923090|ref|XM_006974380.1|	PREDICTED: Peromyscus maniculatus bairdii ADP-ribosylation factor 3 (Arf3), mRNA	733(0.0)	RP1-20N18.10	NA
c79639_g1_i7	9.42444	-0.280231	3.13e-05	0.0146937	gi|589922124|ref|XM_006973916.1|	PREDICTED: Peromyscus maniculatus bairdii Rho GTPase activating protein 12 (Arhgap12), mRNA	2642(0.0)	ARHGAP12	94134
c79573_g1_i6	7.01454	-2.39019	7.2e-06	0.00554209	gi|1008742744|ref|XP_015847953.1|	PREDICTED: dynein regulatory complex subunit 3 isoform X1 [Peromyscus maniculatus bairdii]	755(0.0)	DRC3	83450
c79562_g1_i7	-7.26623	-1.56676	0.000166946	0.0418039	gi|589959613|ref|XP_006992392.1|	PREDICTED: nucleolar complex protein 2 homolog [Peromyscus maniculatus bairdii]	497(0.0)	NOC2L	26155
c79513_g1_i3	6.7922	-2.5452	1.53e-05	0.00983951	gi|589964990|ref|XM_006994970.1|	PREDICTED: Peromyscus maniculatus bairdii small integral membrane protein 15 (Smim15), transcript variant X3, mRNA	948(0.0)	SMIM15	643155
c79443_g1_i1	8.52691	3.14921	1.34e-05	0.00902064	gi|672023790|ref|XP_003754543.2|	PREDICTED: methylmalonyl-CoA mutase, mitochondrial [Rattus norvegicus]	1323(0.0)	MUT	4594
c79354_g1_i3	7.33697	-2.11846	0.000175008	0.0429289	gi|74219214|dbj|BAE26742.1|	unnamed protein product [Mus musculus]	307(4e-93)	SMG7	9887
c79332_g1_i10	7.36915	-2.11616	6.63e-10	4.55e-06	gi|351715475|gb|EHB18394.1|	Protein DGCR6 [Heterocephalus glaber]	182(6e-49)	AC007325.4	NA
c79322_g1_i1	7.40217	-2.10907	0.000207729	0.0477852	gi|1008798998|ref|XP_015844571.1|	PREDICTED: uncharacterized protein LOC102912958 isoform X1 [Peromyscus maniculatus bairdii]	2448(0.0)	CNKSR2	22866
c79274_g1_i3	10.1277	0.389699	1.67e-05	0.0104425	gi|589919922|ref|XP_006973039.1|	PREDICTED: up-regulator of cell proliferation isoform X1 [Peromyscus maniculatus bairdii]	1581(0.0)	URGCP	55665
c79249_g3_i10	11.0162	1.25092	9.82e-09	5.25e-05	gi|431911661|gb|ELK13809.1|	Putative RNA-binding protein Luc7-like 2 [Pteropus alecto]	426(2e-135)	LUC7L2	51631
c79205_g1_i2	8.02598	-1.54701	8.81e-05	0.0274645	gi|1008747785|ref|XP_015849853.1|	PREDICTED: F-box only protein 42 isoform X2 [Peromyscus maniculatus bairdii]	847(0.0)	FBXO42	54455
c79180_g2_i2	5.23857	-1.62614	0.000207167	0.0477701					NULL
c79130_g1_i5	6.07697	-3.05522	0.000148145	0.0384998	gi|1008702192|ref|XP_015852199.1|	PREDICTED: cell cycle checkpoint control protein RAD9B isoform X3 [Peromyscus maniculatus bairdii]	351(1e-108)	RAD9B	144715
c79057_g1_i2	-12.2701	3.22116	6.54e-05	0.023195	gi|1008769352|ref|XP_015857925.1|	PREDICTED: protein CLEC16A isoform X6 [Peromyscus maniculatus bairdii]	1693(0.0)	CLEC16A	23274
c79038_g1_i5	8.14717	-1.44213	8.04e-05	0.0256839	gi|880872413|ref|XP_012967139.1|	PREDICTED: eukaryotic initiation factor 4A-I [Mesocricetus auratus]	344(1e-116)	EIF4A1	1973
c79024_g1_i6	-10.0651	1.04319	8.14e-06	0.00602299	gi|589958591|ref|XP_006991887.1|	PREDICTED: uncharacterized protein KIAA1109 homolog isoform X6 [Peromyscus maniculatus bairdii]	8202(0.0)	KIAA1109	84162
c78979_g1_i9	8.44069	0.657734	3.05e-07	0.000612304	gi|589946375|ref|XP_006985867.1|	PREDICTED: endosomal/lysomomal potassium channel TMEM175 [Peromyscus maniculatus bairdii]	947(0.0)	TMEM175	84286
c78949_g1_i3	-7.46148	0.449381	0.00013403	0.0362012	gi|1008763434|ref|XP_015855708.1|	PREDICTED: kinesin-like protein KIF27 isoform X2 [Peromyscus maniculatus bairdii]	1400(0.0)	KIF27	55582
c78922_g1_i2	10.6724	0.910493	3.21e-08	0.000128556	gi|1008781571|ref|XP_015862557.1|	PREDICTED: mannosyl-oligosaccharide 1,2-alpha-mannosidase IA isoform X1 [Peromyscus maniculatus bairdii]	1403(0.0)	MAN1A1	4121
c78873_g1_i1	11.0389	1.2754	6.57e-06	0.00527395	gi|625184908|ref|XP_007652299.1|	PREDICTED: rho GDP-dissociation inhibitor 1 isoform X2 [Cricetulus griseus]	424(6e-140)	ARHGDIA	396
c78866_g1_i1	9.69135	-0.027791	2.48e-05	0.0129558	gi|625212174|ref|XM_007648635.1|	PREDICTED: Cricetulus griseus phosphatidylinositol binding clathrin assembly protein (Picalm), transcript variant X5, mRNA	2640(0.0)	PICALM	8301
c78832_g1_i5	7.69597	-1.82636	0.000119885	0.0340148	gi|589915671|ref|XP_006971165.1|	PREDICTED: DCN1-like protein 1 isoform X1 [Peromyscus maniculatus bairdii]	531(1e-169)	DCUN1D1	54165
c78823_g1_i2	7.44597	-2.03118	0.000158479	0.0406362	gi|589914630|ref|XM_006970591.1|	PREDICTED: Peromyscus maniculatus bairdii solute carrier family 25, member 39 (Slc25a39), transcript variant X1, mRNA	1076(0.0)	SLC25A39	51629
c78756_g1_i1	7.70645	-1.8567	0.000146487	0.038172	gi|1008787117|ref|XP_006990951.2|	PREDICTED: ras and Rab interactor 3 isoform X1 [Peromyscus maniculatus bairdii]	1158(0.0)	RIN3	79890
c78719_g1_i6	11.5835	1.80948	2.59e-09	1.66e-05	gi|880963825|ref|XP_005085981.2|	PREDICTED: transmembrane protein 68 isoform X1 [Mesocricetus auratus]	655(0.0)	TMEM68	137695
c78701_g1_i3	-7.6362	-1.24658	7.76e-05	0.0254153	gi|46237534|emb|CAE83915.1|	synaptic Ras GTPase activating protein [Rattus norvegicus]	625(0.0)	SYNGAP1	8831
c78675_g1_i4	10.309	0.564623	1.41e-05	0.00926008	gi|625215695|ref|XP_007648294.1|	PREDICTED: serine/threonine-protein phosphatase 2B catalytic subunit beta isoform isoform X5 [Cricetulus griseus]	724(0.0)	PPP3CB	5532
c78586_g1_i3	8.08492	-1.52402	1.26e-06	0.00143747	gi|357527369|ref|NP_958759.2|	protein arginine N-methyltransferase 8 [Mus musculus]	659(0.0)	PRMT8	56341
c78535_g1_i5	8.68233	-0.989228	1.81e-06	0.0018873	gi|589958381|ref|XP_006991786.1|	PREDICTED: FTS and Hook-interacting protein isoform X2 [Peromyscus maniculatus bairdii]	1236(0.0)	FAM160A2	84067
c78511_g1_i3	9.65151	-0.0736581	3.95e-13	9.51e-09	gi|29179432|gb|AAH48848.1|	Eif4g3 protein, partial [Mus musculus]	669(0.0)	EIF4G3	8672
c78505_g1_i3	7.56378	-1.96084	2.7e-06	0.00269954	gi|1008785135|ref|XP_015863927.1|	PREDICTED: TATA box-binding protein-associated factor RNA polymerase I subunit C isoform X3 [Peromyscus maniculatus bairdii]	1019(0.0)	TAF1C	9013
c78472_g1_i5	-10.4748	1.44438	2.92e-11	3.12e-07	gi|532040447|ref|XP_005363074.1|	PREDICTED: beta-catenin-like protein 1 [Microtus ochrogaster]	958(0.0)	CTNNBL1	56259
c78472_g1_i4	7.45821	-2.05528	3.39e-06	0.00329162	gi|532040447|ref|XP_005363074.1|	PREDICTED: beta-catenin-like protein 1 [Microtus ochrogaster]	958(0.0)	CTNNBL1	56259
c78472_g1_i3	-8.98987	0.00271458	2.96e-05	0.0140855	gi|532040447|ref|XP_005363074.1|	PREDICTED: beta-catenin-like protein 1 [Microtus ochrogaster]	795(0.0)	CTNNBL1	56259
c78400_g1_i6	8.03311	-1.55687	1.69e-07	0.000415035	gi|671003895|ref|XP_008692799.1|	PREDICTED: mitochondrial fission regulator 1-like isoform X1 [Ursus maritimus]	479(2e-159)	MTFR1L	56181
c78392_g1_i2	8.22266	-1.37623	7.63e-05	0.0254153	gi|1008746259|ref|XP_006974966.2|	PREDICTED: serine/arginine-rich splicing factor 11 isoform X4 [Peromyscus maniculatus bairdii]	310(5e-97)	SRSF11	9295
c78377_g1_i2	7.83073	-1.71345	0.000104012	0.0310626	gi|589950825|ref|XM_006988002.1|	PREDICTED: Peromyscus maniculatus bairdii v-akt murine thymoma viral oncogene homolog 1 (Akt1), transcript variant X1, mRNA	1499(0.0)	AKT1	207
c78369_g1_i3	5.76762	-1.46077	3.22e-05	0.0150493	gi|569018295|ref|XP_006536829.1|	PREDICTED: bromodomain and PHD finger-containing protein 3 isoform X7 [Mus musculus]	1107(0.0)	BRPF3	27154
c78367_g1_i2	-7.99858	-0.918166	0.000207043	0.0477701	gi|1008701301|ref|XP_015849101.1|	PREDICTED: kinesin-like protein KIF19 isoform X1 [Peromyscus maniculatus bairdii]	919(0.0)	KIF19	124602
c78329_g1_i1	9.25495	-0.439165	3.45e-05	0.0156464	gi|664765234|ref|XP_008540298.1|	PREDICTED: dihydrolipoyllysine-residue acetyltransferase component of pyruvate dehydrogenase complex, mitochondrial [Equus przewalskii]	343(6e-109)	DLAT	1737
c78311_g1_i3	6.31391	-2.8916	4.87e-05	0.0188908	gi|1008772265|ref|XP_015859045.1|	PREDICTED: G patch domain-containing protein 1 isoform X3 [Peromyscus maniculatus bairdii]	165(1e-41)	GPATCH1	55094
c78293_g1_i2	7.20105	-2.24301	4.32e-06	0.00387776	gi|1008784471|ref|XP_015863671.1|	PREDICTED: HAUS augmin-like complex subunit 8 isoform X1 [Peromyscus maniculatus bairdii]	548(0.0)	HAUS8	93323
c78243_g1_i1	9.11671	-0.581255	4.62e-05	0.0184368	gi|589936204|ref|XP_006980871.1|	PREDICTED: putative homeodomain transcription factor 1 isoform X3 [Peromyscus maniculatus bairdii]	1306(0.0)	PHTF1	10745
c78188_g1_i5	7.7599	-1.80171	1.96e-06	0.00202149	gi|589953962|ref|XP_006989614.1|	PREDICTED: peptide chain release factor 1, mitochondrial isoform X1 [Peromyscus maniculatus bairdii]	474(0.0)	KBTBD7	84078
c78173_g1_i1	-12.8997	3.84836	1.02e-20	9.84e-16	gi|589942495|ref|XM_006983899.1|	PREDICTED: Peromyscus maniculatus bairdii stannin (Snn), mRNA	4050(0.0)	SNN	8303
c78160_g1_i4	-10.3094	1.28124	1.34e-05	0.00902064	gi|1008739813|ref|XP_015844584.1|	PREDICTED: prickle-like protein 2 isoform X1 [Peromyscus maniculatus bairdii]	1015(0.0)	PRICKLE2	166336
c78117_g2_i1	9.91896	0.184516	8.25e-08	0.000233539	gi|589968231|ref|XM_006996548.1|	PREDICTED: Peromyscus maniculatus bairdii LysM, putative peptidoglycan-binding, domain containing 4 (Lysmd4), mRNA	2101(0.0)	PRSS36	146547
c78110_g1_i2	7.16032	-2.26061	4.17e-05	0.0176804	gi|589926760|ref|XP_006976218.1|	PREDICTED: lipase maturation factor 2 [Peromyscus maniculatus bairdii]	425(5e-137)	LMF2	91289
c78081_g1_i1	9.63718	-0.0792232	2.6e-05	0.0133118	gi|1008749546|ref|XP_015850553.1|	PREDICTED: kinesin-like protein KIF21A [Peromyscus maniculatus bairdii]	1050(0.0)	KIF21A	55605
c78068_g1_i3	8.70745	-0.943686	5.1e-05	0.0192332	gi|26329937|dbj|BAC28707.1|	unnamed protein product [Mus musculus]	499(3e-166)	ADGRL2	23266
c78011_g1_i3	9.5713	-0.141642	2.76e-05	0.0136742	gi|589949812|ref|XP_006987563.1|	PREDICTED: F-box only protein 34 [Peromyscus maniculatus bairdii]	1305(0.0)	FBXO34	55030
c77998_g1_i2	8.17277	-1.41983	7.84e-05	0.0254526	gi|1008755456|ref|XP_015852748.1|	PREDICTED: LOW QUALITY PROTEIN: intraflagellar transport protein 122 homolog [Peromyscus maniculatus bairdii]	1813(0.0)	IFT122	55764
c77939_g1_i1	10.7155	0.959251	1.19e-06	0.00139745	gi|589915496|ref|XM_006971019.1|	PREDICTED: Peromyscus maniculatus bairdii protein kinase (cAMP-dependent, catalytic) inhibitor gamma (Pkig), transcript variant X1, mRNA	975(0.0)	PKIG	11142
c77928_g1_i2	7.71311	-1.84204	3.68e-06	0.0034365	gi|589921049|ref|XP_006973510.1|	PREDICTED: cellular tumor antigen p53 isoform X2 [Peromyscus maniculatus bairdii]	717(0.0)	TP53	7157
c77923_g1_i4	7.69597	-1.82636	0.000119888	0.0340148	gi|589935735|ref|XP_006980638.1|	PREDICTED: dipeptidyl peptidase 3 [Peromyscus maniculatus bairdii]	507(1e-169)	DPP3	10072
c77909_g1_i7	-8.05116	-0.869889	6.11e-07	0.000904596	gi|537238295|gb|ERE86272.1|	E3 ubiquitin-protein ligase [Cricetulus griseus]	615(0.0)	HECTD3	79654
[truncated: 201 more rows]

## Sheet: EE_B_M_v_EE_B_F
seqID	logFC	logCPM	PValue	FDR	accession	annotation	score.evalue.	gene_symbol	EntrezID
[truncated: 281 more rows]
