# Supplementary material for: Hypothalamic transcriptomic alterations in male and female California mice (Peromyscus californicus) developmentally exposed to bisphenol A or ethinyl estradiol
Source: Physiol Rep. 2017 Feb 14;5(3):e13133. doi: 10.14814/phy2.13133 (PMC5309579; doi:10.14814/phy2.13133)
Supplement: Supplementary file 9 — Data S3: Differentially Expressed Genes Based on Treatment. [file PHY2-5-e13133-s009.xlsx]

## Sheet: BPA vs. Control
seqID	logFC male	logFC female	Fold Change in same direction?	NR annotation	SYMBOL	EntrezID
c63190_g1_i1	-7.43022	8.71177	No	Mus musculus BAC clone RP24-354I21 from 13, complete sequence	PITX2	5308
c70328_g1_i1	9.47404	9.17472	Yes	PREDICTED: protein diaphanous homolog 2 isoform X1 [Peromyscus maniculatus bairdii]	DIAPH2	1730
c70790_g1_i4	6.77004	7.07975	Yes	PREDICTED: H(+)/Cl(-) exchange transporter 7 [Peromyscus maniculatus bairdii]	CLCN7	1186
c74507_g1_i7	-7.50725	-6.72338	Yes	PREDICTED: zinc finger protein 628 [Pan troglodytes]	ZNF628	89887
c74866_g1_i1	-10.3642	-9.64972	Yes	PREDICTED: magnesium transporter NIPA2 [Peromyscus maniculatus bairdii]	NIPA2	81614
c74950_g1_i1	-5.82172	-5.27613	Yes	PREDICTED: probable lysosomal cobalamin transporter [Microtus ochrogaster]	LMBRD1	55788
c75049_g1_i2	8.4499	7.60294	Yes	PREDICTED: testis anion transporter 1 isoform X2 [Cricetulus griseus]	SLC26A8	116369
c75380_g1_i1	-6.30935	-5.32512	Yes	PREDICTED: cell death activator CIDE-A [Peromyscus maniculatus bairdii]	CIDEA	1149
c78575_g1_i5	11.4489	11.8623	Yes	PREDICTED: LOW QUALITY PROTEIN: macrophage erythroblast attacher [Cricetulus griseus]	MAEA	10296
c79641_g1_i2	-7.4378	-7.32098	Yes	PREDICTED: armadillo repeat-containing protein 3 isoform X2 [Peromyscus maniculatus bairdii]	ARMC3	219681
c79914_g1_i4	12.1622	12.0985	Yes	PREDICTED: huntingtin-interacting protein 1-related protein isoform X1 [Mesocricetus auratus]	HIP1R	9026
c79933_g1_i2	11.9364	11.9981	Yes	mKIAA0962 protein [Mus musculus]	DNAJC16	23341
c80096_g1_i1	-10.1002	-11.4754	Yes	PREDICTED: stAR-related lipid transfer protein 13 isoform X2 [Peromyscus maniculatus bairdii]	STARD13	90627
c80389_g1_i8	9.7783	-9.12531	No	PREDICTED: protein AF-10 isoform X4 [Saimiri boliviensis boliviensis]	MLLT10	8028
c81026_g1_i2	10.338	10.4895	Yes	Mediator of RNA polymerase II transcription subunit 22 [Heterocephalus glaber]	MED22	6837
c82007_g1_i5	8.94026	-8.97973	No	PREDICTED: ubiquitin carboxyl-terminal hydrolase 20 [Microtus ochrogaster]	USP20	10868
c82110_g1_i1	11.0358	10.7804	Yes	PREDICTED: E3 SUMO-protein ligase PIAS3 [Microtus ochrogaster]	PIAS3	10401

## Sheet: EE vs. Control
seqID	logFC males	log FC females	Fold Change in same direction?	NR annotation	SYMBOL	EntrezID
c64295_g1_i2	-10.4778	-10.9738	Yes	PREDICTED: ribosomal RNA-processing protein 8 [Peromyscus maniculatus bairdii]	RRP8	23378
c68967_g1_i5	-8.51001	7.27692	No	PREDICTED: glucoside xylosyltransferase 1 isoform X1 [Peromyscus maniculatus bairdii]	GXYLT1	283464
c69767_g1_i3	8.19378	8.14326	Yes	PREDICTED: zinc finger protein 618 isoform X6 [Peromyscus maniculatus bairdii]	ZNF618	114991
c70099_g1_i1	7.85216	7.86121	Yes	PREDICTED: anoctamin-10 [Mesocricetus auratus]	ANO10	55129
c70790_g1_i4	7.9303	7.63743	Yes	PREDICTED: H(+)/Cl(-) exchange transporter 7 [Peromyscus maniculatus bairdii]	CLCN7	1186
c74667_g1_i3	7.82736	7.40714	Yes	PREDICTED: phosphatidate phosphatase PPAPDC1A isoform X3 [Cricetulus griseus]	PLPP4	196051
c74820_g1_i4	-6.17528	6.89928	No	PREDICTED: TFIIH basal transcription factor complex helicase XPB subunit isoform X1 [Peromyscus maniculatus bairdii]	ERCC3	2071
c76059_g1_i2	11.0335	10.9903	Yes	PREDICTED: secretory carrier-associated membrane protein 4 [Peromyscus maniculatus bairdii]	SCAMP4	113178
c77465_g1_i2	6.50487	-6.25689	No	PREDICTED: protein disulfide-isomerase-like protein of the testis [Peromyscus maniculatus bairdii]	PDILT	204474
c77466_g1_i3	7.62891	8.69863	Yes	PREDICTED: leucine-rich repeat-containing protein 9 [Peromyscus maniculatus bairdii]	LRRC9	341883
c78866_g1_i2	9.37607	7.79076	Yes	PREDICTED: Cricetulus griseus phosphatidylinositol binding clathrin assembly protein (Picalm), transcript variant X4, mRNA	PICALM	8301
c78884_g1_i1	8.51057	-8.92506	No	PREDICTED: dynein heavy chain 5, axonemal [Peromyscus maniculatus bairdii]	DNAH5	1767
c81010_g2_i4	8.89186	-10.0234	No	LIM domain kinase 2-like protein [Cricetulus griseus]	LIMK1	3984
c81099_g1_i8	8.03093	9.02472	Yes	TAR DNA-binding protein 43 [Tupaia chinensis]	TARDBP	23435
c83540_g1_i1	-13.2226	-12.5914	Yes	PREDICTED: protein lifeguard 2 isoform X2 [Tupaia chinensis]	FAIM2	23017

## Sheet: BPA vs. EE
seqID	logFC male	logFC female	Fold Change in same direction?	NR annotation	SYMBOL	EntrezID
c183889_g1_i1	-5.97757	-4.60486	Yes	PREDICTED: LOW QUALITY PROTEIN: endogenous retrovirus group K member 9 Pol protein-like [Rousettus aegyptiacus]	TFIP11	24144
c46311_g1_i1	8.39377	7.97403	Yes	Mus musculus RNA binding motif protein 41 (Rbm41), transcript variant 4, mRNA	NULL	NULL
c66991_g1_i3	10.8905	6.042	Yes	PREDICTED: choline/ethanolaminephosphotransferase 1 [Nannospalax galili]	CEPT1	10390
c68022_g1_i1	10.5391	10.6004	Yes	PREDICTED: transmembrane protein 108 isoform X1 [Peromyscus maniculatus bairdii]	TMEM108	66000
c69662_g1_i2	-12.6217	-11.4506	Yes	PREDICTED: arf-GAP with coiled-coil, ANK repeat and PH domain-containing protein 3 isoform X1 [Peromyscus maniculatus bairdii]	ACAP3	116983
c70905_g1_i1	-12.2985	-11.9165	Yes	PREDICTED: Peromyscus maniculatus bairdii nuclear receptor subfamily 3, group C, member 1 (glucocorticoid receptor) (Nr3c1), transcript variant X4, mRNA	NR3C1	NULL
c71399_g1_i4	7.3613	7.15455	Yes	PREDICTED: profilin-4 [Peromyscus maniculatus bairdii]	PFN4	375189
c74950_g1_i1	6.67585	5.82484	Yes	PREDICTED: probable lysosomal cobalamin transporter [Microtus ochrogaster]	LMBRD1	55788
c75131_g1_i3	7.18139	10.4133	Yes	PREDICTED: CXXC-type zinc finger protein 5 [Echinops telfairi]	CXXC5	51523
c78173_g1_i1	-12.8997	-12.3432	Yes	PREDICTED: Peromyscus maniculatus bairdii stannin (Snn), mRNA	SNN	8303
c78535_g1_i5	8.68233	-9.32454	No	PREDICTED: FTS and Hook-interacting protein isoform X2 [Peromyscus maniculatus bairdii]	FAM160A2	84067
c78922_g1_i2	10.6724	10.1605	Yes	PREDICTED: mannosyl-oligosaccharide 1,2-alpha-mannosidase IA isoform X1 [Peromyscus maniculatus bairdii]	MAN1A1	4121
c79057_g1_i2	-12.2701	-11.5559	Yes	PREDICTED: protein CLEC16A isoform X6 [Peromyscus maniculatus bairdii]	CLEC16A	23274
c79443_g1_i1	8.52691	11.3139	Yes	PREDICTED: methylmalonyl-CoA mutase, mitochondrial [Rattus norvegicus]	MUT	4594
c79846_g2_i5	-11.2523	-10.9054	Yes	PREDICTED: chitobiosyldiphosphodolichol beta-mannosyltransferase isoform X1 [Peromyscus maniculatus bairdii]	ALG1	56052
c79933_g1_i2	-12.084	-11.9328	Yes	mKIAA0962 protein [Mus musculus]	DNAJC16	23341
c80509_g1_i2	-13.4056	-12.8687	Yes	PREDICTED: ATP-dependent RNA helicase DHX36 isoform X2 [Peromyscus maniculatus bairdii]	DHX36	170506
c81010_g2_i4	9.18657	-9.80307	No	LIM domain kinase 2-like protein [Cricetulus griseus]	LIMK1	3984
c81061_g1_i1	13.4421	-12.483	No	PREDICTED: transmembrane protein 65 [Microtus ochrogaster]	TMEM65	157378
c81167_g1_i4	6.19058	6.03454	Yes	PREDICTED: probable E3 ubiquitin-protein ligase MARCH10 isoform X6 [Peromyscus maniculatus bairdii]	MARCH10	NA
c81349_g1_i3	9.87729	12.9076	Yes	PREDICTED: G-protein coupled receptor-associated sorting protein 1 [Peromyscus maniculatus bairdii]	GPRASP2	114928
c81568_g1_i1	11.6203	11.8111	Yes	PREDICTED: uncharacterized protein KIAA1841 homolog isoform X1 [Peromyscus maniculatus bairdii]	KIAA1841	84542
c81646_g1_i3	-11.3524	-10.7097	Yes	PREDICTED: nucleosome-remodeling factor subunit BPTF isoform X2 [Peromyscus maniculatus bairdii]	BPTF	2186
c81930_g1_i6	10.6095	-9.61318	No	PREDICTED: LOW QUALITY PROTEIN: echinoderm microtubule-associated protein-like 2 [Peromyscus maniculatus bairdii]	EML2	24139
c82225_g1_i1	6.80809	6.96539	Yes	PREDICTED: exostosin-2 isoform X1 [Peromyscus maniculatus bairdii]	EXT2	2132
c82280_g1_i5	7.69231	8.25904	Yes	PREDICTED: epithelial discoidin domain-containing receptor 1 isoform X2 [Peromyscus maniculatus bairdii]	DDR1	780
c82520_g2_i5	11.4833	10.854	Yes	PREDICTED: transportin-2 [Mesocricetus auratus]	TNPO2	30000
c82656_g1_i6	-11.9288	-11.3526	Yes	PREDICTED: polycystin-1 isoform X8 [Peromyscus maniculatus bairdii]	PKD1	5310
